# Supplementary material for: Synthesis and crystal structure of ABW-type SrFe1.40V0.60O4
Source: Acta Crystallogr E Crystallogr Commun. 2020 Apr 17;76(Pt 5):664–7. doi: 10.1107/S205698902000496X (PMC7199274; doi:10.1107/S205698902000496X)
Supplement: Supplementary file 1 [file e-76-00664-sup1.cif]

##############################################################################
#                                                                            #
# This CIF contains the data in a paper accepted for publication in          #
# Acta Crystallographica Section E. It conforms to the requirements of       #
# Notes for Authors for Acta Crystallographica Section E, and has been       #
# peer reviewed under the auspices of the IUCr Commission on Journals.       #
#                                                                            #
# Full details of the Crystallographic Information File format               #
# are given in the paper "The Crystallographic Information File (CIF):       #
# a New Standard Archive File for Crystallography" by S. R. Hall, F. H.      #
# Allen and I. D. Brown [Acta Cryst. (1991), A47, 655-685].                  #
#                                                                            #
# The current version of the core CIF dictionary is obtainable from          #
# ftp://ftp.iucr.org/pub/cif_core.dic.                                       #
#                                                                            #
# Software is freely available for graphical display of the structure(s)     #
# in this CIF. For information consult the CIF software page                 #
# http://www.iucr.org/resources/cif/software.                                #
#                                                                            #
# This file may be used for bona fide research purposes within the           #
# scientific community so long as proper attribution is given to the journal # 
# article from which it was obtained.                                        #
#                                                                            #
##############################################################################
data_global
_audit_creation_method     'WinGX routine CIF_UPDATE'
_audit_conform_dict_name     cif_core.dic
_audit_conform_dict_version     2.4.3
_journal_data_validation_number     ?
_journal_date_recd_electronic     2020-03-30
_journal_date_accepted     2020-04-08
_journal_name_full     'Acta Crystallographica, Section E'
_journal_year     2020
_journal_volume     76
_journal_issue      5
_journal_page_first     664
_journal_page_last     667
_journal_paper_category     GI
_journal_paper_doi     10.1107/S205698902000496X
_journal_coeditor_code     WM5552
_publ_contact_author_name
;
Kahlenberg, Volker
;
_publ_contact_author_address
;
University of Innsbruck
Institute of Mineralogy and Petrography
Innrain 52
A-6020 Innsbruck
Austria
;
_publ_contact_author_email     'volker.kahlenberg@uibk.ac.at'
_publ_contact_author_fax     ?
_publ_contact_author_phone     ?
_publ_section_title
;
Synthesis and crystal structure of ABW-type SrFe~1.40~V~0.60~O~4~
;
_publ_section_title_footnote     .
loop_
    _publ_author_name
    _publ_author_footnote
    _publ_author_address
    'Gstir, Thomas' .
;
University of Innsbruck, Institute of Mineralogy & Petrography, Innrain 52,
A-6020 Innsbruck,
Austria
;
    'Kahlenberg, Volker' .
;
University of Innsbruck, Institute of Mineralogy & Petrography, Innrain 52,
A-6020 Innsbruck,
Austria
;
    'Kr\"uger, Hannes' .
;
University of Innsbruck, Institute of Mineralogy & Petrography, Innrain 52,
A-6020 Innsbruck,
Austria
;
    'Penner, Simon' .
;
University of Innsbruck, Department of Physical Chemistry, Innrain 52c,
A-6020 Innsbruck,
Austria
;
_publ_section_synopsis
;
A member of the novel solid-solution series SrFe<i>~x~</i>V~2--~<i>~x~</i>O~4~
(<i>x</i> = 1.40) has been structurally characterized. Topologically, the
compound belongs to the zeolite-type ABW.
;
data_I
_database_code_depnum_ccdc_archive 'CCDC 1995764'
_audit_creation_method     'WinGX routine CIF_UPDATE'
_audit_conform_dict_name     cif_core.dic
_audit_conform_dict_version     2.4.3
_chemical_name_systematic
;
Strontium tetraoxidodi[ferrate(III)/vanadate(III)]
;
_chemical_formula_sum     'Fe1.40 O4 Sr1 V0.60'
_chemical_formula_iupac     'Sr Fe1.40 V0.60 O4'
_chemical_formula_weight     260.37
_symmetry_cell_setting     monoclinic
_symmetry_space_group_name_H-M     'P 21/n'
_symmetry_space_group_name_Hall     '-P 2yn'
loop_
    _symmetry_equiv_pos_as_xyz
    'x, y, z'
    '-x+1/2, y+1/2, -z+1/2'
    '-x, -y, -z'
    'x-1/2, -y-1/2, z-1/2'
_cell_length_a     8.0594(8)
_cell_length_b     10.8768(9)
_cell_length_c     9.1218(8)
_cell_angle_alpha     90
_cell_angle_beta     91.544(7)
_cell_angle_gamma     90
_cell_volume     799.33(12)
_cell_formula_units_Z     8
_cell_measurement_reflns_used     2398
_cell_measurement_theta_min     3.459
_cell_measurement_theta_max     33.929
_cell_measurement_temperature     100(2)
_exptl_crystal_description     'fragment'
_exptl_crystal_colour     brown-black
_exptl_crystal_size_max     0.025
_exptl_crystal_size_mid     0.02
_exptl_crystal_size_min     0.01
_exptl_crystal_density_diffrn     4.327
_exptl_crystal_density_method     'not measured'
_exptl_crystal_F_000     961.6
_exptl_absorpt_coefficient_mu     20.908
_exptl_absorpt_correction_type     multi-scan
_exptl_absorpt_process_details
;
(<i>CrysAlis PRO</i>; Rigaku OD, 2018)
;
_exptl_absorpt_correction_T_min     0.614
_exptl_absorpt_correction_T_max     0.871
_exptl_special_details     ?
_diffrn_ambient_temperature     100(2)
_diffrn_source     synchrotron
_diffrn_radiation_type     synchrotron
_diffrn_radiation_wavelength     0.72931
_diffrn_radiation_source     'SLS super-bending magnet 2.9T, X06DA'
_diffrn_radiation_monochromator
;
Bartels Monochromator with dual channel cut crystals (DCCM)
in (+--+) geometry
;
_diffrn_measurement_device_type     Aerotech
_diffrn_measurement_device     'single-axis goniometer'
_diffrn_measurement_method     'rotation method'
_diffrn_detector     'hybrid pixel CMOS'
_diffrn_measurement_specimen_support     fiber
_diffrn_detector_area_resol_mean     5.81
_diffrn_reflns_number     5200
_diffrn_reflns_av_R_equivalents     0.067
_diffrn_reflns_av_unetI/netI     0.0751
_diffrn_reflns_theta_min     2.99
_diffrn_reflns_theta_max     27.87
_diffrn_reflns_theta_full     27.87
_diffrn_measured_fraction_theta_max     0.993
_diffrn_measured_fraction_theta_full     0.993
_diffrn_reflns_limit_h_min     -9
_diffrn_reflns_limit_h_max     10
_diffrn_reflns_limit_k_min     -13
_diffrn_reflns_limit_k_max     13
_diffrn_reflns_limit_l_min     -11
_diffrn_reflns_limit_l_max     11
_diffrn_radiation_probe     x-ray
_refine_special_details
;
 Refinement of F^2^ against ALL reflections.  The weighted R-factor wR and
 goodness of fit S are based on F^2^, conventional R-factors R are based
 on F, with F set to zero for negative F^2^. The threshold expression of
 F^2^ > 2\s(F^2^) is used only for calculating R-factors(gt) etc. and is
 not relevant to the choice of reflections for refinement.  R-factors based
 on F^2^ are statistically about twice as large as those based on F, and R-
 factors based on ALL data will be even larger.
;
_reflns_number_total     1746
_reflns_number_gt     1572
_reflns_threshold_expression     >2\s(I)
_refine_ls_structure_factor_coef     Fsqd
_refine_ls_matrix_type     full
_refine_ls_R_factor_all     0.0534
_refine_ls_R_factor_gt     0.0495
_refine_ls_wR_factor_gt     0.1409
_refine_ls_wR_factor_ref     0.1437
_refine_ls_goodness_of_fit_ref     1.138
_refine_ls_restrained_S_all     1.138
_refine_ls_number_reflns     1746
_refine_ls_number_parameters     131
_refine_ls_number_restraints     0
_refine_ls_hydrogen_treatment     .
_refine_ls_weighting_scheme     calc
_refine_ls_weighting_details
         'calc w=1/[\s^2^(Fo^2^)+(0.0821P)^2^+0.0000P] where P=(Fo^2^+2Fc^2^)/3'
_atom_sites_solution_hydrogens     notdet
_atom_sites_solution_primary     isomor
_atom_sites_solution_secondary     notdet
_refine_ls_shift/su_max     0
_refine_ls_shift/su_mean     0
_refine_diff_density_max     1.741
_refine_diff_density_min     -1.374
_refine_ls_extinction_method     none
loop_
    _atom_type_symbol
    _atom_type_description
    _atom_type_scat_dispersion_real
    _atom_type_scat_dispersion_imag
    _atom_type_scat_source
    Fe Fe 0.3463 0.8444 'International Tables Vol C Tables 4.2.6.8 and 6.1.1.4'
    O O 0.0106 0.006 'International Tables Vol C Tables 4.2.6.8 and 6.1.1.4'
    Sr Sr -1.5307 3.2498 'International Tables Vol C Tables 4.2.6.8 and 6.1.1.4'
    V V 0.3005 0.5294 'International Tables Vol C Tables 4.2.6.8 and 6.1.1.4'
_computing_data_collection
;
CrysAlis PRO (Rigaku OD, 2018)
;
_computing_cell_refinement
;
CrysAlis PRO (Rigaku OD, 2018)
;
_computing_data_reduction
;
CrysAlis PRO (Rigaku OD, 2018)
;
_computing_structure_refinement
;
SHELXL97 (Sheldrick, 2008)
;
_computing_molecular_graphics
;
<i>VESTA</i> (Momma & Izumi, 2011)
;
_computing_publication_material
;
publCIF (Westrip, 2010) and WinGX (Farrugia, 2012)
;
loop_
    _atom_site_type_symbol
    _atom_site_label
    _atom_site_fract_x
    _atom_site_fract_y
    _atom_site_fract_z
    _atom_site_U_iso_or_equiv
    _atom_site_adp_type
    _atom_site_calc_flag
    _atom_site_refinement_flags
    _atom_site_occupancy
    _atom_site_symmetry_multiplicity
    _atom_site_disorder_assembly
    _atom_site_disorder_group
    Sr Sr1 0.49713(9) 0.34684(7) 0.20513(7) 0.0190(3) Uani d . 1 1 . .
    Sr Sr2 0.50716(9) 0.89165(6) 0.23511(8) 0.0193(3) Uani d . 1 1 . .
    Fe Fe1 0.22326(15) 0.13896(10) 0.06706(12) 0.0163(4) Uani d P 0.64(3) 1 . .
    Fe Fe2 0.29893(14) 0.13638(10) 0.40844(12) 0.0164(4) Uani d P 0.75(3) 1 . .
    Fe Fe3 0.17887(15) 0.88717(9) 0.93230(12) 0.0166(4) Uani d P 0.71(4) 1 . .
    Fe Fe4 0.74301(15) 0.11238(9) 0.40681(12) 0.0159(4) Uani d P 0.70(3) 1 . .
    V V1 0.22326(15) 0.13896(10) 0.06706(12) 0.0163(4) Uani d P 0.36(3) 1 . .
    V V2 0.29893(14) 0.13638(10) 0.40844(12) 0.0164(4) Uani d P 0.25(3) 1 . .
    V V3 0.17887(15) 0.88717(9) 0.93230(12) 0.0166(4) Uani d P 0.29(4) 1 . .
    V V4 0.74301(15) 0.11238(9) 0.40681(12) 0.0159(4) Uani d P 0.30(3) 1 . .
    O O1 0.0192(7) 0.1337(5) 0.9770(6) 0.0218(11) Uani d . 1 1 . .
    O O2 0.5181(7) 0.1144(5) 0.3576(6) 0.0235(12) Uani d . 1 1 . .
    O O3 0.2158(6) 0.2238(5) 0.2460(5) 0.0208(11) Uani d . 1 1 . .
    O O4 0.8217(6) 0.0290(5) 0.2457(5) 0.0209(11) Uani d . 1 1 . .
    O O5 0.8530(6) 0.2590(5) 0.4510(5) 0.0196(10) Uani d . 1 1 . .
    O O6 0.2367(6) 0.7187(5) 0.9126(5) 0.0193(11) Uani d . 1 1 . .
    O O7 0.7805(7) 0.0230(5) 0.5784(5) 0.0238(12) Uani d . 1 1 . .
    O O8 0.3105(6) 0.9810(5) 0.0607(6) 0.0217(11) Uani d . 1 1 . .
loop_
    _atom_site_aniso_label
    _atom_site_aniso_U_11
    _atom_site_aniso_U_22
    _atom_site_aniso_U_33
    _atom_site_aniso_U_12
    _atom_site_aniso_U_13
    _atom_site_aniso_U_23
    Sr1 0.0171(4) 0.0186(4) 0.0210(4) -0.0003(3) -0.0052(3) 0.0001(2)
    Sr2 0.0184(5) 0.0167(4) 0.0226(4) 0.0007(2) -0.0058(3) -0.0016(2)
    Fe1 0.0162(7) 0.0141(6) 0.0182(6) -0.0007(4) -0.0042(4) -0.0008(4)
    Fe2 0.0161(7) 0.0146(6) 0.0183(6) 0.0005(4) -0.0038(4) 0.0007(4)
    Fe3 0.0163(7) 0.0148(7) 0.0184(6) -0.0006(4) -0.0051(4) -0.0002(4)
    Fe4 0.0154(7) 0.0140(6) 0.0182(6) -0.0002(4) -0.0047(4) -0.0005(4)
    V1 0.0162(7) 0.0141(6) 0.0182(6) -0.0007(4) -0.0042(4) -0.0008(4)
    V2 0.0161(7) 0.0146(6) 0.0183(6) 0.0005(4) -0.0038(4) 0.0007(4)
    V3 0.0163(7) 0.0148(7) 0.0184(6) -0.0006(4) -0.0051(4) -0.0002(4)
    V4 0.0154(7) 0.0140(6) 0.0182(6) -0.0002(4) -0.0047(4) -0.0005(4)
    O1 0.024(3) 0.022(3) 0.019(3) -0.003(2) -0.002(2) -0.001(2)
    O2 0.024(3) 0.020(3) 0.027(3) 0.002(2) -0.002(2) -0.004(2)
    O3 0.025(3) 0.018(3) 0.019(2) 0.001(2) -0.0046(19) 0.0019(19)
    O4 0.022(3) 0.018(3) 0.023(2) 0.005(2) -0.003(2) 0.002(2)
    O5 0.018(3) 0.019(2) 0.022(2) -0.001(2) -0.0044(18) 0.001(2)
    O6 0.016(3) 0.020(3) 0.021(2) -0.002(2) -0.0041(18) 0.0004(19)
    O7 0.031(3) 0.018(3) 0.022(3) -0.002(2) -0.009(2) 0.0020(19)
    O8 0.021(3) 0.015(3) 0.028(3) 0.000(2) -0.009(2) 0.001(2)
_geom_special_details
;
 All esds (except the esd in the dihedral angle between two l.s. planes)
 are estimated using the full covariance matrix.  The cell esds are taken
 into account individually in the estimation of esds in distances, angles
 and torsion angles; correlations between esds in cell parameters are only
 used when they are defined by crystal symmetry.  An approximate (isotropic)
 treatment of cell esds is used for estimating esds involving l.s. planes.
;
loop_
    _geom_bond_atom_site_label_1
    _geom_bond_atom_site_label_2
    _geom_bond_site_symmetry_2
    _geom_bond_distance
    _geom_bond_publ_flag
    Sr1 O1 4_665 2.490(5) ?
    Sr1 O4 2_655 2.495(5) ?
    Sr1 O7 4_565 2.506(5) ?
    Sr1 O6 3_666 2.527(5) ?
    Sr1 O3 . 2.668(5) ?
    Sr1 O5 4_565 2.811(5) ?
    Sr1 O2 . 2.889(5) ?
    Sr2 O8 . 2.419(5) ?
    Sr2 O5 2_655 2.517(5) ?
    Sr2 O3 2 2.571(5) ?
    Sr2 O2 1_565 2.668(5) ?
    Sr2 O6 4_675 2.706(5) ?
    Sr2 O4 1_565 2.942(5) ?
    Sr2 O7 3_666 3.057(6) ?
    Fe1 O1 1_554 1.820(6) ?
    Fe1 O8 1_545 1.858(5) ?
    Fe1 O5 4_565 1.872(5) ?
    Fe1 O3 . 1.877(5) ?
    Fe2 O7 3_656 1.853(6) ?
    Fe2 O2 . 1.854(6) ?
    Fe2 O3 . 1.869(5) ?
    Fe2 O6 2_546 1.891(5) ?
    Fe3 O1 3_567 1.832(6) ?
    Fe3 O4 3_666 1.862(5) ?
    Fe3 O8 1_556 1.863(5) ?
    Fe3 O6 . 1.901(5) ?
    Fe4 O4 . 1.853(5) ?
    Fe4 O2 . 1.855(6) ?
    Fe4 O7 . 1.860(5) ?
    Fe4 O5 . 1.863(5) ?
    O1 V1 1_556 1.820(6) ?
    O1 Fe1 1_556 1.820(6) ?
    O1 V3 3_567 1.832(6) ?
    O1 Fe3 3_567 1.832(6) ?
    O1 Sr1 4_566 2.490(5) ?
    O2 Sr2 1_545 2.668(5) ?
    O3 Sr2 2_545 2.571(5) ?
    O4 V3 3_666 1.862(5) ?
    O4 Fe3 3_666 1.862(5) ?
    O4 Sr1 2_645 2.495(5) ?
    O4 Sr2 1_545 2.942(5) ?
    O5 V1 4_666 1.872(5) ?
    O5 Fe1 4_666 1.872(5) ?
    O5 Sr2 2_645 2.517(5) ?
    O5 Sr1 4_666 2.811(5) ?
    O6 V2 2_556 1.891(5) ?
    O6 Fe2 2_556 1.891(5) ?
    O6 Sr1 3_666 2.527(5) ?
    O6 Sr2 4_576 2.706(5) ?
    O7 V2 3_656 1.853(6) ?
    O7 Fe2 3_656 1.853(6) ?
    O7 Sr1 4_666 2.506(5) ?
    O7 Sr2 3_666 3.057(6) ?
    O8 V1 1_565 1.858(5) ?
    O8 Fe1 1_565 1.858(5) ?
    O8 V3 1_554 1.863(5) ?
    O8 Fe3 1_554 1.863(5) ?
loop_
    _geom_angle_atom_site_label_1
    _geom_angle_atom_site_label_2
    _geom_angle_atom_site_label_3
    _geom_angle_site_symmetry_1
    _geom_angle_site_symmetry_3
    _geom_angle
    _geom_angle_publ_flag
    O1 Sr1 O4 4_665 2_655 74.21(17) ?
    O1 Sr1 O7 4_665 4_565 116.19(18) ?
    O4 Sr1 O7 2_655 4_565 91.79(17) ?
    O1 Sr1 O6 4_665 3_666 114.11(17) ?
    O4 Sr1 O6 2_655 3_666 78.52(16) ?
    O7 Sr1 O6 4_565 3_666 123.51(17) ?
    O1 Sr1 O3 4_665 . 86.65(17) ?
    O4 Sr1 O3 2_655 . 150.33(16) ?
    O7 Sr1 O3 4_565 . 76.34(16) ?
    O6 Sr1 O3 3_666 . 130.71(16) ?
    O1 Sr1 O5 4_665 4_565 150.77(17) ?
    O4 Sr1 O5 2_655 4_565 134.45(15) ?
    O7 Sr1 O5 4_565 4_565 65.40(15) ?
    O6 Sr1 O5 3_666 4_565 82.57(15) ?
    O3 Sr1 O5 . 4_565 64.90(14) ?
    O1 Sr1 O2 4_665 . 66.00(15) ?
    O4 Sr1 O2 2_655 . 125.61(16) ?
    O7 Sr1 O2 4_565 . 138.40(18) ?
    O6 Sr1 O2 3_666 . 85.32(17) ?
    O3 Sr1 O2 . . 62.13(16) ?
    O5 Sr1 O2 4_565 . 93.22(15) ?
    O8 Sr2 O5 . 2_655 94.82(17) ?
    O8 Sr2 O3 . 2 83.26(16) ?
    O5 Sr2 O3 2_655 2 87.97(16) ?
    O8 Sr2 O2 . 1_565 85.67(18) ?
    O5 Sr2 O2 2_655 1_565 142.41(18) ?
    O3 Sr2 O2 2 1_565 129.21(18) ?
    O8 Sr2 O6 . 4_675 175.50(17) ?
    O5 Sr2 O6 2_655 4_675 80.68(15) ?
    O3 Sr2 O6 2 4_675 96.47(15) ?
    O2 Sr2 O6 1_565 4_675 97.91(16) ?
    O8 Sr2 O4 . 1_565 111.49(16) ?
    O5 Sr2 O4 2_655 1_565 84.97(15) ?
    O3 Sr2 O4 2 1_565 164.10(15) ?
    O2 Sr2 O4 1_565 1_565 60.41(16) ?
    O6 Sr2 O4 4_675 1_565 68.34(14) ?
    O8 Sr2 O7 . 3_666 75.56(16) ?
    O5 Sr2 O7 2_655 3_666 155.43(15) ?
    O3 Sr2 O7 2 3_666 68.68(15) ?
    O2 Sr2 O7 1_565 3_666 60.55(17) ?
    O6 Sr2 O7 4_675 3_666 108.56(14) ?
    O4 Sr2 O7 1_565 3_666 119.55(14) ?
    O1 Fe1 O8 1_554 1_545 107.2(2) ?
    O1 Fe1 O5 1_554 4_565 106.0(2) ?
    O8 Fe1 O5 1_545 4_565 108.2(2) ?
    O1 Fe1 O3 1_554 . 111.0(2) ?
    O8 Fe1 O3 1_545 . 120.2(2) ?
    O5 Fe1 O3 4_565 . 103.4(2) ?
    O7 Fe2 O2 3_656 . 103.2(2) ?
    O7 Fe2 O3 3_656 . 114.2(2) ?
    O2 Fe2 O3 . . 101.0(2) ?
    O7 Fe2 O6 3_656 2_546 109.0(2) ?
    O2 Fe2 O6 . 2_546 116.4(2) ?
    O3 Fe2 O6 . 2_546 112.6(2) ?
    O1 Fe3 O4 3_567 3_666 118.2(2) ?
    O1 Fe3 O8 3_567 1_556 105.8(2) ?
    O4 Fe3 O8 3_666 1_556 105.6(2) ?
    O1 Fe3 O6 3_567 . 98.2(2) ?
    O4 Fe3 O6 3_666 . 112.6(2) ?
    O8 Fe3 O6 1_556 . 116.8(2) ?
    O4 Fe4 O2 . . 99.6(2) ?
    O4 Fe4 O7 . . 111.1(2) ?
    O2 Fe4 O7 . . 110.2(3) ?
    O4 Fe4 O5 . . 114.8(2) ?
    O2 Fe4 O5 . . 119.9(2) ?
    O7 Fe4 O5 . . 101.5(2) ?
    V1 O1 Fe1 1_556 1_556 0.00(6) ?
    V1 O1 V3 1_556 3_567 126.0(3) ?
    Fe1 O1 V3 1_556 3_567 126.0(3) ?
    V1 O1 Fe3 1_556 3_567 126.0(3) ?
    Fe1 O1 Fe3 1_556 3_567 126.0(3) ?
    V3 O1 Fe3 3_567 3_567 0.00(7) ?
    V1 O1 Sr1 1_556 4_566 119.1(3) ?
    Fe1 O1 Sr1 1_556 4_566 119.1(3) ?
    V3 O1 Sr1 3_567 4_566 114.9(3) ?
    Fe3 O1 Sr1 3_567 4_566 114.9(3) ?
    Fe2 O2 Fe4 . . 150.7(3) ?
    Fe2 O2 Sr2 . 1_545 101.6(2) ?
    Fe4 O2 Sr2 . 1_545 96.4(2) ?
    Fe2 O2 Sr1 . . 87.9(2) ?
    Fe4 O2 Sr1 . . 99.8(2) ?
    Sr2 O2 Sr1 1_545 . 126.3(2) ?
    Fe2 O3 Fe1 . . 114.8(3) ?
    Fe2 O3 Sr2 . 2_545 123.0(2) ?
    Fe1 O3 Sr2 . 2_545 116.5(2) ?
    Fe2 O3 Sr1 . . 94.5(2) ?
    Fe1 O3 Sr1 . . 94.5(2) ?
    Sr2 O3 Sr1 2_545 . 104.54(18) ?
    Fe4 O4 V3 . 3_666 117.3(3) ?
    Fe4 O4 Fe3 . 3_666 117.3(3) ?
    V3 O4 Fe3 3_666 3_666 0.00(6) ?
    Fe4 O4 Sr1 . 2_645 117.2(2) ?
    V3 O4 Sr1 3_666 2_645 122.2(2) ?
    Fe3 O4 Sr1 3_666 2_645 122.2(2) ?
    Fe4 O4 Sr2 . 1_545 87.81(19) ?
    V3 O4 Sr2 3_666 1_545 103.8(2) ?
    Fe3 O4 Sr2 3_666 1_545 103.8(2) ?
    Sr1 O4 Sr2 2_645 1_545 95.86(17) ?
    Fe4 O5 V1 . 4_666 111.1(3) ?
    Fe4 O5 Fe1 . 4_666 111.1(3) ?
    V1 O5 Fe1 4_666 4_666 0.00(8) ?
    Fe4 O5 Sr2 . 2_645 124.3(2) ?
    V1 O5 Sr2 4_666 2_645 108.0(2) ?
    Fe1 O5 Sr2 4_666 2_645 108.0(2) ?
    Fe4 O5 Sr1 . 4_666 90.66(18) ?
    V1 O5 Sr1 4_666 4_666 90.07(17) ?
    Fe1 O5 Sr1 4_666 4_666 90.07(17) ?
    Sr2 O5 Sr1 2_645 4_666 127.46(19) ?
    V2 O6 Fe2 2_556 2_556 0.00(9) ?
    V2 O6 Fe3 2_556 . 109.4(2) ?
    Fe2 O6 Fe3 2_556 . 109.4(2) ?
    V2 O6 Sr1 2_556 3_666 112.6(2) ?
    Fe2 O6 Sr1 2_556 3_666 112.6(2) ?
    Fe3 O6 Sr1 . 3_666 121.7(2) ?
    V2 O6 Sr2 2_556 4_576 100.9(2) ?
    Fe2 O6 Sr2 2_556 4_576 100.9(2) ?
    Fe3 O6 Sr2 . 4_576 108.6(2) ?
    Sr1 O6 Sr2 3_666 4_576 101.25(16) ?
    V2 O7 Fe2 3_656 3_656 0.00(7) ?
    V2 O7 Fe4 3_656 . 119.6(3) ?
    Fe2 O7 Fe4 3_656 . 119.6(3) ?
    V2 O7 Sr1 3_656 4_666 137.4(2) ?
    Fe2 O7 Sr1 3_656 4_666 137.4(2) ?
    Fe4 O7 Sr1 . 4_666 100.9(2) ?
    V2 O7 Sr2 3_656 3_666 88.8(2) ?
    Fe2 O7 Sr2 3_656 3_666 88.8(2) ?
    Fe4 O7 Sr2 . 3_666 101.6(2) ?
    Sr1 O7 Sr2 4_666 3_666 95.81(17) ?
    V1 O8 Fe1 1_565 1_565 0.00(10) ?
    V1 O8 V3 1_565 1_554 108.4(2) ?
    Fe1 O8 V3 1_565 1_554 108.4(2) ?
    V1 O8 Fe3 1_565 1_554 108.4(2) ?
    Fe1 O8 Fe3 1_565 1_554 108.4(2) ?
    V3 O8 Fe3 1_554 1_554 0.00(6) ?
    V1 O8 Sr2 1_565 . 126.4(2) ?
    Fe1 O8 Sr2 1_565 . 126.4(2) ?
    V3 O8 Sr2 1_554 . 123.1(2) ?
    Fe3 O8 Sr2 1_554 . 123.1(2) ?
_iucr_refine_instructions_details
;
TITL    94350-ICSD in space group P 1 21/n 1
CELL   0.72931    8.0594  10.8768   9.1218  90.000  91.544  90.000
ZERR         8    0.0008   0.0009   0.0008   0.000   0.007   0.000
LATT    1
SYMM 1/2-X,1/2+Y,1/2-Z
SFAC     Fe   O  Sr V
UNIT     16   32  8 0
TEMP -173
SIZE 0.5 0.5 0.5
L.S.  20
FMAP     2
PLAN    10
ACTA
SHEL 999 0.78
EXYZ FE1 V1
EXYZ FE2 V2
EXYZ FE3 V3
EXYZ FE4 V4
EADP FE1 V1
EADP FE2 V2
EADP FE3 V3
EADP FE4 V4
WGHT    0.082100
FVAR       2.08549   0.63825   0.75078   0.71076   0.69933
SR1   3    0.497134    0.346838    0.205126    11.00000    0.01714    0.01862 =
         0.02098    0.00013   -0.00519   -0.00028
SR2   3    0.507162    0.891646    0.235105    11.00000    0.01844    0.01668 =
         0.02259   -0.00162   -0.00583    0.00074
FE1   1    0.223256    0.138956    0.067063    21.00000    0.01622    0.01409 =
         0.01820   -0.00076   -0.00418   -0.00070
FE2   1    0.298933    0.136378    0.408444    31.00000    0.01611    0.01464 =
         0.01830    0.00068   -0.00381    0.00051
FE3   1    0.178868    0.887168    0.932297    41.00000    0.01634    0.01480 =
         0.01838   -0.00024   -0.00513   -0.00058
FE4   1    0.743011    0.112381    0.406809    51.00000    0.01538    0.01396 =
         0.01819   -0.00047   -0.00474   -0.00015
V1    4    0.223256    0.138956    0.067063   -21.00000    0.01622    0.01409 =
         0.01820   -0.00076   -0.00418   -0.00070
V2    4    0.298933    0.136378    0.408444   -31.00000    0.01611    0.01464 =
         0.01830    0.00068   -0.00381    0.00051
V3    4    0.178868    0.887168    0.932297   -41.00000    0.01634    0.01480 =
         0.01838   -0.00024   -0.00513   -0.00058
V4    4    0.743011    0.112381    0.406809   -51.00000    0.01538    0.01396 =
         0.01819   -0.00047   -0.00474   -0.00015
O1    2    0.019182    0.133691    0.976976    11.00000    0.02404    0.02201 =
         0.01927   -0.00060   -0.00234   -0.00282
O2    2    0.518137    0.114384    0.357624    11.00000    0.02365    0.02011 =
         0.02664   -0.00373   -0.00186    0.00160
O3    2    0.215773    0.223755    0.246004    11.00000    0.02453    0.01814 =
         0.01937    0.00191   -0.00460    0.00088
O4    2    0.821654    0.029044    0.245722    11.00000    0.02153    0.01796 =
         0.02301    0.00155   -0.00333    0.00486
O5    2    0.852983    0.259000    0.451002    11.00000    0.01766    0.01854 =
         0.02245    0.00080   -0.00441   -0.00058
O6    2    0.236743    0.718684    0.912603    11.00000    0.01626    0.02050 =
         0.02078    0.00040   -0.00413   -0.00201
O7    2    0.780545    0.023002    0.578407    11.00000    0.03085    0.01780 =
         0.02232    0.00204   -0.00917   -0.00156
O8    2    0.310521    0.980966    0.060728    11.00000    0.02144    0.01472 =
         0.02848    0.00062   -0.00853    0.00038
HKLF 4
REM     94350-ICSD in space group P 1 21/n 1
REM R1 =  0.0495 for   1572 Fo > 4sig(Fo)  and  0.0534 for all   1746 data
REM    131 parameters refined using      0 restraints
END
WGHT      0.0820      0.0000
REM Highest difference peak  1.741,  deepest hole -1.374,  1-sigma level  0.362
Q1    1   0.4191  0.1392  0.3844  11.00000  0.05    1.74
Q2    1   0.6513  0.1075  0.4407  11.00000  0.05    1.69
Q3    1   0.2970  0.8927  0.9165  11.00000  0.05    1.56
Q4    1   0.4450  0.3980  0.2677  11.00000  0.05    1.56
Q5    1   0.4424  0.8431  0.2744  11.00000  0.05    1.53
Q6    1   0.1960  0.1506  0.4387  11.00000  0.05    1.48
Q7    1   0.4163  0.8765  0.2743  11.00000  0.05    1.44
Q8    1   0.3792  0.3437  0.2236  11.00000  0.05    1.43
Q9    1   0.6238  0.9076  0.2104  11.00000  0.05    1.34
Q10   1   0.1103  0.1267  0.0755  11.00000  0.05    1.32
;
