# Supplementary material for: Synthesis and crystal structure of ABW-type SrFe1.40V0.60O4
Source: Acta Crystallogr E Crystallogr Commun. 2020 Apr 17;76(Pt 5):664–7. doi: 10.1107/S205698902000496X (PMC7199274; doi:10.1107/S205698902000496X)
Supplement: Supplementary file 2 [file e-76-00664-Isup2.hkl]

#
# h,k,l, Fc-squared, Fo-squared, sigma(Fo-squared) and status flag
#
data_I
_shelx_title 'SrFe1_40V0_60O4'
_shelx_refln_list_code          4
_shelx_F_calc_maximum      425.82
_exptl_crystal_F_000       976.00
_reflns_d_resolution_high  0.7801
 
loop_
 _symmetry_equiv_pos_as_xyz
 'x, y, z'
 '-x+1/2, y+1/2, -z+1/2'
 '-x, -y, -z'
 'x-1/2, -y-1/2, z-1/2'
 
_cell_length_a     8.0594
_cell_length_b    10.8768
_cell_length_c     9.1218
_cell_angle_alpha  90.000
_cell_angle_beta   91.544
_cell_angle_gamma  90.000
 
_shelx_F_squared_multiplier     1.000
 
loop_
 _refln_index_h
 _refln_index_k
 _refln_index_l
 _refln_F_squared_calc
 _refln_F_squared_meas
 _refln_F_squared_sigma
 _refln_observed_status
   2   0   0    12955.48    13991.61   1380.44 o
   4   0   0   137227.56   123392.88   8615.87 o
   6   0   0    22347.94    22795.90   1974.87 o
   8   0   0     7758.46     5062.52    501.02 o
   1   1   0       20.59       24.62     12.21 o
   2   1   0     6177.96     6480.20    453.71 o
   3   1   0     4605.95     4857.75    341.98 o
   4   1   0     2445.91     2399.98    174.75 o
   5   1   0       37.68       46.93     33.17 o
   6   1   0       83.98      140.52     31.93 o
   7   1   0       44.99       74.12     30.37 o
   8   1   0     1881.95     2221.49    160.05 o
   9   1   0      332.50      296.58     73.52 o
   0   2   0      325.43      373.08     57.35 o
   1   2   0       32.89       23.90     11.98 o
   2   2   0      280.45      242.28     30.90 o
   3   2   0      175.55      166.98     27.06 o
   4   2   0      366.83      329.72     65.62 o
   5   2   0     1282.11     1380.34    147.25 o
   6   2   0       35.06       36.53     44.98 o
   7   2   0      101.63      101.95     53.27 o
   8   2   0      512.86      449.04     77.17 o
   9   2   0      332.99      340.37     87.04 o
  10   2   0        8.98       92.10     56.86 o
   1   3   0     4765.12     4910.07    239.32 o
   2   3   0     2552.83     2642.79    128.38 o
   3   3   0     2787.70     1744.58    482.92 o
   4   3   0     2638.95     2804.94    204.20 o
   5   3   0     2060.45     2039.00    220.57 o
   6   3   0     1168.63     1322.77    124.47 o
   7   3   0     1267.88     1325.81    153.74 o
   8   3   0      853.34      846.59    105.94 o
   9   3   0      466.64      628.57    100.85 o
  10   3   0      709.92      877.00    128.55 o
   0   4   0   170099.98   199901.95  13932.31 o
   1   4   0    23535.20    28532.11   1405.48 o
   2   4   0     2682.53     3555.51    174.37 o
   3   4   0     8406.92     8269.60    465.19 o
   4   4   0    64628.27    58868.81   3147.57 o
   5   4   0      168.33      198.00     45.14 o
   6   4   0     9771.36    11621.31   1155.82 o
   7   4   0       41.40       46.10     50.98 o
   8   4   0     5227.72     6140.43    740.12 o
   9   4   0      208.87      252.68     58.63 o
   1   5   0     9009.74     9782.00    558.76 o
   2   5   0      133.63      120.23     23.77 o
   3   5   0    17080.49    15945.47    779.23 o
   4   5   0      391.11      314.88     59.41 o
   5   5   0     4436.14     4553.47    461.96 o
   6   5   0      238.08      272.22     54.04 o
   7   5   0     1633.32     1408.57    176.23 o
   8   5   0      309.41      326.30     62.71 o
   9   5   0     4056.23     5384.17   1124.08 o
   0   6   0      647.95      689.04     86.34 o
   1   6   0       41.49       47.49     24.73 o
   2   6   0      202.81      184.02     24.76 o
   3   6   0        0.56       14.06     25.05 o
   4   6   0     1157.90     1010.06     87.03 o
   5   6   0       88.33       68.64     19.31 o
   6   6   0      298.37      328.48     58.21 o
   7   6   0      663.21      664.23    122.88 o
   8   6   0       12.79       63.22     73.12 o
   9   6   0      594.83      686.92     82.51 o
   1   7   0     5543.02     5554.47    317.39 o
   2   7   0     2070.78     1947.03    120.04 o
   3   7   0     5076.71     4796.54    279.42 o
   4   7   0     1059.56      930.83     66.73 o
   5   7   0     2293.06     2105.63    109.81 o
   6   7   0       68.84      104.60     54.41 o
   7   7   0     1842.89     2060.56    239.49 o
   8   7   0      983.51     1378.78    169.52 o
   0   8   0    69128.73    67139.03   4692.17 o
   1   8   0     3020.52     3509.56    208.50 o
   2   8   0     4401.55     4379.97    255.53 o
   3   8   0     2617.50     2862.34    147.17 o
   4   8   0    14160.74    14381.94   1219.36 o
   5   8   0       69.83       82.24     34.08 o
   6   8   0     1989.32     1188.47     94.83 o
   7   8   0      215.53      217.97     81.62 o
   8   8   0      458.85      651.18    113.13 o
   1   9   0    11155.86    10875.16    538.61 o
   2   9   0      480.72      447.73     42.08 o
   3   9   0    16855.08    17916.46   1063.51 o
   4   9   0      592.84      541.33     47.61 o
   5   9   0     5468.44     5226.30    470.00 o
   6   9   0        0.38        2.64     36.74 o
   7   9   0     3862.69     4618.32    336.45 o
   0  10   0       32.79       69.35     50.99 o
   1  10   0        5.81       17.95     39.34 o
   2  10   0       12.70       49.03     41.08 o
   3  10   0        2.48       53.90     35.91 o
   4  10   0       21.10       95.19     46.76 o
   5  10   0      295.48      302.27     40.81 o
   6  10   0       38.51      108.97     41.97 o
   7  10   0        3.58       22.44     78.61 o
   1  11   0     1539.88     1525.01    103.24 o
   2  11   0      483.48      364.09     82.07 o
   3  11   0     2372.42     2325.66    185.74 o
   4  11   0      592.13      640.80     92.41 o
   5  11   0      933.49      916.01    130.58 o
   6  11   0      216.47      239.69     43.57 o
   1  12   0    13086.55    12608.46    630.82 o
   2  12   0     4057.85     3925.88    205.43 o
   3  12   0     6081.45     4756.60    725.82 o
   4  12   0     1005.31     1254.98    119.01 o
   5  12   0      177.25      218.37     53.21 o
   1  13   0     4207.63     3945.54    318.64 o
   2  13   0       17.89       83.64     50.88 o
   3  13   0     8821.87    10122.30    576.51 o
  -7   0   1     9209.63     9002.50    630.24 o
  -5   0   1    10669.20    10276.40    732.13 o
  -3   0   1    24849.33    21656.20   1516.48 o
  -1   0   1     1891.09     1805.79    179.67 o
   1   0   1     2522.81     2813.64    279.21 o
   3   0   1     8261.24     7858.46    553.31 o
   5   0   1    12579.96    13908.22   1081.15 o
   7   0   1     6440.44     6508.38    452.74 o
  -9   1   1     3756.14     3802.29    273.09 o
  -8   1   1      771.58      659.91    171.00 o
  -7   1   1     1297.91     1362.89    144.13 o
  -6   1   1     3037.62     2954.81    473.46 o
  -5   1   1     5173.74     4877.05    568.66 o
  -4   1   1      100.00       91.59     13.28 o
  -3   1   1     2067.16     2351.46    135.87 o
  -2   1   1      552.75      545.27     34.22 o
  -1   1   1     1071.86     1088.97     63.08 o
   0   1   1        2.47        2.18      6.67 o
   1   1   1      111.11      113.93     12.51 o
   2   1   1     1817.43     2039.19    145.46 o
   3   1   1     5013.56     5064.16    250.63 o
   4   1   1    12843.50    13085.74    641.14 o
   5   1   1     2987.46     3135.48    151.60 o
   6   1   1      893.02      727.85     62.77 o
   7   1   1     4766.47     5356.68    378.78 o
   8   1   1     1467.90     1745.73    234.47 o
   9   1   1     1521.86     1853.80    333.08 o
 -10   2   1     8263.35    10005.36    709.36 o
  -9   2   1      109.06      194.88     75.06 o
  -8   2   1     2431.36     2165.68    234.65 o
  -7   2   1      302.32      334.72    102.94 o
  -6   2   1    32095.69    31706.38   2459.26 o
  -5   2   1      898.09     1007.69    110.33 o
  -4   2   1     6784.61     6065.47    867.83 o
  -3   2   1      969.50      962.96     73.78 o
  -2   2   1   116116.82   116342.69   9129.17 o
  -1   2   1      618.03      764.30     48.40 o
   0   2   1     2438.83     3179.82    175.76 o
   1   2   1     1913.16     2239.70    120.76 o
   2   2   1   108535.85   113121.97   5511.76 o
   3   2   1       95.74       92.16     15.72 o
   4   2   1    17352.70    19644.27   1257.66 o
   5   2   1      307.66      296.00     39.51 o
   6   2   1     6515.45     6094.99    609.51 o
   7   2   1     2255.70     2184.17    228.91 o
   8   2   1    22726.62    27552.68   1924.30 o
   9   2   1      127.75      195.47     54.51 o
  10   2   1      606.82      740.22    124.06 o
 -10   3   1      196.51      248.65     89.51 o
  -9   3   1     1818.36     2511.11    265.33 o
  -8   3   1        4.48       37.09     62.32 o
  -7   3   1    13054.98    12920.30   2161.41 o
  -6   3   1      142.27      150.90     40.13 o
  -5   3   1     5115.22     4994.88    504.13 o
  -4   3   1       59.16       41.21     28.90 o
  -3   3   1    11040.23    11452.08    643.50 o
  -2   3   1        7.72       22.29     13.75 o
  -1   3   1     3008.63     2986.23    149.98 o
   0   3   1      248.11      282.57     21.48 o
   1   3   1     4292.77     4565.33    223.84 o
   2   3   1      422.85      411.55     49.45 o
   3   3   1      113.60      101.15     23.47 o
   4   3   1     1799.05     1458.14    111.11 o
   5   3   1    20986.23    21446.26   2122.49 o
   6   3   1      473.15      469.82     52.62 o
   7   3   1      685.72      640.70    103.47 o
   8   3   1      398.00      573.53     97.18 o
   9   3   1     2976.68     4180.05    429.71 o
  10   3   1     1359.34     1891.87    156.88 o
  -9   4   1      327.30      453.48     68.84 o
  -8   4   1       55.03       93.98     54.65 o
  -7   4   1     4895.78     5455.84    881.70 o
  -6   4   1     2434.40     2820.77    290.51 o
  -5   4   1     8042.62     8222.77    581.89 o
  -4   4   1      205.44      164.14     32.45 o
  -3   4   1    26909.39    27124.01   1546.43 o
  -2   4   1     3003.27     3265.56    190.61 o
  -1   4   1     4974.19     6535.50    353.21 o
   0   4   1      935.55     1034.07     56.59 o
   1   4   1     7999.20    10186.09    490.39 o
   2   4   1       19.93       68.76     17.02 o
   3   4   1    24928.51    26723.13   1501.15 o
   4   4   1     1948.90     1666.14    176.31 o
   5   4   1    19749.89    20508.83   1445.41 o
   6   4   1      105.74      124.84     61.97 o
   7   4   1     4339.01     4547.29    635.05 o
   8   4   1      790.38      851.11    145.76 o
   9   4   1     1340.48     1631.93    226.51 o
  -9   5   1     3540.88     5039.66    988.41 o
  -8   5   1       40.96       79.36     55.67 o
  -7   5   1       62.56       16.65     80.35 o
  -6   5   1     2492.93     2599.10    193.10 o
  -5   5   1    17954.55    19001.96   1882.89 o
  -4   5   1      362.35      339.87     35.81 o
  -3   5   1      109.36       90.11     32.32 o
  -2   5   1       28.05       35.74     21.75 o
  -1   5   1     8919.93     9624.97    546.74 o
   0   5   1      294.98      344.50     27.97 o
   1   5   1     7699.67     8082.29    453.18 o
   2   5   1      604.36      555.24     36.53 o
   3   5   1     4880.90     4990.76    261.49 o
   4   5   1     3371.23     3488.99    269.20 o
   5   5   1       48.19       53.03     18.74 o
   6   5   1     1205.35     1285.45    152.63 o
   8   5   1     1393.36     1801.92    259.92 o
   9   5   1       40.48       59.97     55.36 o
  -9   6   1      449.38      816.35    125.92 o
  -8   6   1      508.02      417.13    121.13 o
  -7   6   1        9.52        6.98     81.21 o
  -6   6   1    10329.55    11212.86   1149.18 o
  -5   6   1      223.76      149.31     28.79 o
  -4   6   1     1698.02     1664.94     86.72 o
  -3   6   1     1159.70     1157.96     75.09 o
  -2   6   1    30308.28    34236.09   1682.54 o
  -1   6   1     1709.19     1939.64    117.88 o
   0   6   1      176.37      180.14     26.14 o
   1   6   1     4743.06     5324.27    300.70 o
   2   6   1    35042.07    37421.93   1839.18 o
   3   6   1       29.37       47.83     25.11 o
   4   6   1     1800.41     1891.78     98.11 o
   5   6   1     1341.61     1312.73    116.74 o
   6   6   1     3985.78     4127.96    300.31 o
   8   6   1     6258.97     6751.12    681.38 o
   9   6   1       84.15      136.50     59.40 o
  -8   7   1       74.55      120.94     77.10 o
  -7   7   1    11544.42    11604.04   1161.42 o
  -6   7   1      977.39     1028.24     93.18 o
  -5   7   1      999.27      917.24     54.70 o
  -4   7   1     1268.93     1241.78     74.90 o
  -3   7   1    10672.25    11075.73    780.38 o
  -2   7   1     2100.62     2058.10    110.00 o
  -1   7   1    10526.50    10729.52    616.47 o
   0   7   1       17.17       28.87     25.08 o
   1   7   1    12755.46    12260.56    697.94 o
   2   7   1       53.80       34.11     25.26 o
   3   7   1     5187.29     5137.58    421.75 o
   4   7   1      660.84      570.33     59.96 o
   5   7   1    16411.60    16930.60   1072.97 o
   6   7   1      236.90      189.03     65.90 o
   7   7   1      507.13      621.76     74.56 o
   8   7   1       14.64       43.22     85.42 o
  -8   8   1       17.43        4.31     61.57 o
  -7   8   1     1998.63     1943.82    215.86 o
  -6   8   1     2930.29     2771.55    449.09 o
  -5   8   1     3458.03     3617.17    211.50 o
  -4   8   1     1499.98     1442.65     94.38 o
  -3   8   1     4540.46     4823.25    357.61 o
  -2   8   1     4854.32     5070.71    297.13 o
  -1   8   1     1005.13     1140.21     79.10 o
   0   8   1      405.48      382.66     37.47 o
   1   8   1      967.79     1080.17     76.28 o
   2   8   1     1636.26     1668.27    169.56 o
   3   8   1     1816.30     1894.83    211.35 o
   4   8   1     6656.50     6470.96    384.39 o
   5   8   1     5404.31     6437.05    402.20 o
   6   8   1     1704.86     1156.23     95.40 o
   7   8   1     1414.40     1517.88    181.30 o
   8   8   1      956.22     1026.62     98.18 o
  -7   9   1       28.73       58.92     54.11 o
  -6   9   1     5633.02     5740.83    333.50 o
  -5   9   1     4712.63     4721.43    273.81 o
  -4   9   1      286.52      244.39     34.91 o
  -3   9   1     1664.04     1809.05    182.49 o
  -2   9   1     1048.35      934.64     63.58 o
  -1   9   1     4085.85     4107.39    212.59 o
   0   9   1      164.61      155.81     33.74 o
   1   9   1     1675.31     1835.12    101.75 o
   2   9   1     1382.05     1309.60     77.70 o
   3   9   1     3941.27     4410.31    285.84 o
   4   9   1     2395.21     2285.17    226.03 o
   5   9   1      334.00      331.25     43.04 o
   6   9   1     2724.52     2488.91    161.12 o
   7   9   1     2829.94     3330.62    248.33 o
  -7  10   1      351.83      340.82     93.02 o
  -6  10   1     1376.33     1187.81     83.76 o
  -5  10   1     1357.99     1466.59    213.42 o
  -4  10   1      473.96      361.11     48.48 o
  -3  10   1     1052.90     1090.98     80.41 o
  -2  10   1     3883.76     3753.08    193.28 o
  -1  10   1     1274.11     1337.73     92.07 o
   0  10   1     1639.44     1704.47     97.17 o
   1  10   1     3741.84     3823.29    256.09 o
   2  10   1     2974.43     2852.15    176.67 o
   3  10   1      185.23      193.11     37.68 o
   4  10   1       59.06      104.03     44.38 o
   5  10   1      507.47      704.20     89.09 o
   6  10   1      276.57      274.23     54.97 o
   7  10   1     1978.23     3177.08    339.96 o
  -6  11   1      433.11      337.04     51.95 o
  -5  11   1     1438.81     1594.23    232.26 o
  -4  11   1       57.34       62.03     36.77 o
  -3  11   1     6404.94     6640.21    352.43 o
  -2  11   1       80.74      126.72     66.63 o
  -1  11   1    10969.99    10969.00    629.84 o
   0  11   1        4.38       29.90     36.07 o
   1  11   1     7042.19     7114.25    440.65 o
   2  11   1        1.26       -4.81     41.71 o
   3  11   1     2886.24     3119.11    220.65 o
   4  11   1       22.98       72.00     41.37 o
   5  11   1    14184.47    10230.39    922.85 o
   6  11   1      243.03      185.85     57.79 o
  -5  12   1     1343.43     1019.56    114.69 o
  -4  12   1     2047.17     2479.07    170.97 o
  -3  12   1      931.48     1045.61     86.84 o
  -2  12   1      838.06      782.85     61.46 o
  -1  12   1      658.60      622.64     64.66 o
   0  12   1       40.10       69.05     46.90 o
   1  12   1      979.02      990.37     83.02 o
   2  12   1      916.81      849.71     78.50 o
   3  12   1      606.63      551.70     66.00 o
   4  12   1      868.60      832.86    183.32 o
   5  12   1     2155.78     1375.07    149.68 o
  -3  13   1      202.54      264.91     59.62 o
  -2  13   1      173.28      145.71     58.13 o
  -1  13   1      624.60      552.36     68.96 o
   0  13   1       36.74       62.15     41.01 o
   1  13   1     1119.92      939.37     68.34 o
   2  13   1     1024.69      937.76     77.79 o
   3  13   1      119.82       77.77     56.58 o
  -8   0   2    15656.81    12994.12    908.48 o
  -6   0   2    10718.59    10845.81   1202.68 o
  -4   0   2    14364.89    13487.74    960.49 o
  -2   0   2   117170.70   108072.09   7532.94 o
   0   0   2      343.09      409.81     32.55 o
   2   0   2   110456.95   117858.84   8217.85 o
   4   0   2     8464.80     8718.81    753.38 o
   6   0   2    19714.16    22620.63   1586.49 o
   8   0   2     3692.38     3562.84    255.73 o
  -9   1   2     2295.97     2066.68    155.30 o
  -8   1   2        5.15        7.07     51.07 o
  -7   1   2     2394.96     2418.84    357.97 o
  -6   1   2      138.42      133.64     27.83 o
  -5   1   2     9225.93     9403.37    671.83 o
  -4   1   2     2183.40     2072.07    158.02 o
  -3   1   2        0.24        3.88     10.87 o
  -2   1   2     3893.91     3530.10    172.92 o
  -1   1   2     3489.62     3342.13    163.72 o
   0   1   2       63.18       44.89     10.22 o
   1   1   2     2410.54     2655.96    130.12 o
   2   1   2      243.89      374.34     30.06 o
   3   1   2     6526.75     6954.97    393.50 o
   4   1   2     4848.06     5221.85    254.91 o
   5   1   2      969.31      901.31     51.40 o
   6   1   2     1968.78     2068.99    151.65 o
   7   1   2     6780.64     6980.14    429.64 o
   8   1   2      124.10       66.08     22.15 o
   9   1   2      769.89      764.06     77.21 o
  10   1   2     2139.81     1826.98    141.14 o
 -10   2   2      106.65      183.57     61.33 o
  -9   2   2     3661.13     3461.86    364.57 o
  -8   2   2       39.75      -60.69     97.59 o
  -7   2   2       72.50       69.45     64.94 o
  -6   2   2      283.51      199.95     61.03 o
  -5   2   2    24859.35    19780.20   5154.85 o
  -4   2   2     4222.19     4389.49    253.20 o
  -3   2   2     1667.15     1705.68     85.36 o
  -2   2   2     2172.66     2402.16    120.19 o
  -1   2   2    24924.14    26157.69   1288.35 o
   0   2   2       46.30       42.50     11.82 o
   1   2   2    27210.08    31910.46   1551.38 o
   2   2   2     1533.02     1701.63     86.26 o
   3   2   2     5341.13     4967.49    294.08 o
   4   2   2      286.73      353.44     25.59 o
   5   2   2    39471.11    39581.53   2243.05 o
   6   2   2      265.38      173.85     27.21 o
   7   2   2     1505.88     1510.16     73.29 o
   8   2   2       36.70      113.80     45.88 o
   9   2   2     1693.05     2354.95    182.84 o
  10   2   2       73.55      173.76     66.73 o
  -9   3   2      284.30      343.61     85.28 o
  -8   3   2     1041.63     1227.49    143.17 o
  -7   3   2     7216.75     7433.08   1176.78 o
  -6   3   2      440.14      402.05     77.31 o
  -5   3   2     4104.38     4247.13    303.98 o
  -4   3   2     8701.99     7587.59    486.33 o
  -3   3   2    10084.18    10309.53    596.28 o
  -2   3   2       13.36       25.25     15.71 o
  -1   3   2      132.08      219.89     20.57 o
   0   3   2     2435.61     2933.89    148.08 o
   1   3   2      356.89      300.55     28.65 o
   2   3   2     1099.66     1189.17     64.21 o
   3   3   2       40.92       15.80     14.51 o
   4   3   2     2913.62     2674.22    154.64 o
   5   3   2     4536.15     4077.11    315.00 o
   6   3   2     4204.04     3594.84    616.73 o
   7   3   2     2234.77     2674.54    282.26 o
   8   3   2      838.27      872.15     82.25 o
   9   3   2     3644.65     4657.90    555.33 o
  -9   4   2       37.39       42.52     64.65 o
  -8   4   2    16081.70    18919.12   3733.89 o
  -7   4   2        4.27       24.44     43.40 o
  -6   4   2     2180.64     2273.27    237.84 o
  -5   4   2       18.39        3.94     32.58 o
  -4   4   2    10782.02    10727.63    507.12 o
  -3   4   2     1693.45     1628.02     96.02 o
  -2   4   2    55510.55    65982.72   4111.28 o
  -1   4   2      747.36     1014.19     65.26 o
   0   4   2      404.64      483.43     32.15 o
   1   4   2     4166.17     4590.51    227.96 o
   2   4   2    63941.25    69257.40   3900.78 o
   3   4   2       34.95       35.54     17.51 o
   4   4   2      723.32      733.26     43.50 o
   5   4   2     1545.36     1237.33    127.86 o
   6   4   2    19696.38    19489.50   2544.17 o
   7   4   2      309.43      282.16     49.38 o
   8   4   2     1300.63     1492.91    194.11 o
   9   4   2      837.59     1096.65    248.49 o
  -9   5   2     3702.53     4903.70   1101.31 o
  -8   5   2      825.84      985.55    105.73 o
  -7   5   2       88.72       90.69     46.36 o
  -6   5   2      393.19      336.00     73.71 o
  -5   5   2    25475.87    21983.81   1563.07 o
  -4   5   2      155.25      181.91     31.95 o
  -3   5   2      197.06      241.88     37.97 o
  -2   5   2     3008.73     3132.82    156.98 o
  -1   5   2    17827.08    18709.84    898.51 o
   0   5   2      394.90      486.71     99.23 o
   1   5   2    18723.05    19186.57    950.48 o
   2   5   2     3010.63     2998.58    150.57 o
   3   5   2     5404.74     5219.47    254.68 o
   4   5   2      854.09      687.94     58.57 o
   5   5   2     2047.87     1782.99    124.16 o
   6   5   2     2690.30     2030.66    415.32 o
   8   5   2      302.83      370.23     58.56 o
   9   5   2      192.37      169.15     74.16 o
  -9   6   2     2079.82     2453.72    536.51 o
  -8   6   2      883.38      662.91    121.91 o
  -7   6   2      134.34      131.90     73.92 o
  -6   6   2       51.30       25.63     42.84 o
  -5   6   2     6964.15     7038.46    341.50 o
  -4   6   2      608.70      537.61     38.37 o
  -3   6   2      388.49      484.43     39.77 o
  -2   6   2        0.49       38.49     30.32 o
  -1   6   2     5267.77     5790.67    334.78 o
   0   6   2       27.11       24.87     21.68 o
   1   6   2     6971.20     7537.66    376.15 o
   2   6   2     1694.06     1626.30    121.67 o
   3   6   2     4244.90     4283.58    249.35 o
   4   6   2     2596.80     2553.07    129.94 o
   5   6   2    17003.46    16932.74    807.40 o
   6   6   2     2422.06     1955.55    203.04 o
   8   6   2      112.32      124.09     50.62 o
   9   6   2      408.89      590.42    121.69 o
  -8   7   2     2315.17     3457.24    361.64 o
  -7   7   2     4383.24     4192.42    430.85 o
  -6   7   2      246.19      248.43     54.87 o
  -5   7   2       70.48       88.99     26.94 o
  -4   7   2    15962.65    15805.73    775.66 o
  -3   7   2     2796.31     2738.23    187.37 o
  -2   7   2      708.06      721.53     48.12 o
  -1   7   2     2613.42     2815.95    144.75 o
   0   7   2     4686.11     4876.47    351.37 o
   1   7   2      640.98      707.94     47.54 o
   2   7   2     2684.06     2514.41    133.06 o
   3   7   2     2374.98     2283.42    123.85 o
   4   7   2      609.48      662.64     70.53 o
   5   7   2     1719.51     1487.12    105.00 o
   6   7   2      605.42      493.18     60.58 o
   7   7   2      141.64      161.13     49.90 o
   8   7   2     3366.73     3658.52    352.74 o
  -8   8   2     2937.75     3610.24    381.14 o
  -7   8   2     1104.71     1357.63    164.83 o
  -6   8   2      235.75      209.82     28.32 o
  -5   8   2      343.37      353.79     42.06 o
  -4   8   2     1061.10     1041.18     63.24 o
  -3   8   2      841.95      881.91     56.42 o
  -2   8   2    12028.25    12448.39    712.06 o
  -1   8   2     1312.60     1617.30     89.58 o
   0   8   2     1709.27     1844.61    100.86 o
   1   8   2     7152.75     7165.09    361.72 o
   2   8   2    13666.96    12436.65   1051.01 o
   3   8   2      373.21      304.36     35.92 o
   4   8   2       80.22      106.19     35.85 o
   5   8   2     4016.44     3775.61    302.07 o
   6   8   2     2057.08     2124.66    121.19 o
   7   8   2      133.16      208.25     69.74 o
   8   8   2      146.93      135.18     53.50 o
  -7   9   2      674.24      922.33    129.53 o
  -6   9   2      202.12      190.27     39.94 o
  -5   9   2    16318.01    18490.16   1297.23 o
  -4   9   2     1034.44     1077.14     92.32 o
  -3   9   2     2680.70     2717.67    176.84 o
  -2   9   2      468.77      443.66     41.56 o
  -1   9   2    14393.96    13571.15    685.55 o
   0   9   2      132.27      117.05     32.96 o
   1   9   2     9333.85     9105.29    457.17 o
   2   9   2      655.91      599.75     47.47 o
   3   9   2    12949.05    13640.73    771.36 o
   4   9   2      877.12      896.02     87.34 o
   5   9   2     1198.69     1124.22    112.01 o
   6   9   2       87.47      148.08     44.64 o
   7   9   2    13010.21    14778.32   1283.21 o
  -7  10   2      462.07      606.31     99.36 o
  -6  10   2      801.29      844.58    109.03 o
  -5  10   2     2400.05     2812.71    251.62 o
  -4  10   2     1805.03     1996.19    254.05 o
  -3  10   2     2564.31     2667.93    186.46 o
  -2  10   2     1724.69     1693.75    108.12 o
  -1  10   2      898.53      939.10    118.55 o
   0  10   2       70.90       67.48     40.31 o
   1  10   2      492.93      445.87     59.31 o
   2  10   2     1277.92     1212.60     75.54 o
   3  10   2     2747.17     2246.93    190.21 o
   4  10   2     4189.62     4438.60    623.10 o
   5  10   2     2849.82     2141.58    214.85 o
   6  10   2     1557.78     1603.40    199.78 o
  -6  11   2      107.02      117.76     46.52 o
  -5  11   2      172.23      197.79     50.20 o
  -4  11   2     5711.66     5906.41    643.50 o
  -3  11   2      490.75      482.72     46.12 o
  -2  11   2      383.13      391.86     44.00 o
  -1  11   2     1437.27     1581.89    333.81 o
   0  11   2     1731.86     1755.19    131.56 o
   1  11   2      845.49      806.41     70.71 o
   2  11   2      847.39      784.94    132.96 o
   3  11   2      196.30      187.69     42.98 o
   4  11   2     2146.08     2211.34    374.55 o
   5  11   2     1622.47     2369.30    357.78 o
   6  11   2       43.93       49.91     66.09 o
  -5  12   2       36.72      138.19     46.84 o
  -4  12   2      282.31      347.96     44.17 o
  -3  12   2      753.25      745.58     72.07 o
  -2  12   2      329.58      301.80     41.61 o
  -1  12   2     2000.38     1820.07    170.41 o
   0  12   2     1261.60     1220.48    123.84 o
   1  12   2     3345.45     3544.32    274.87 o
   2  12   2      252.29      190.10     41.51 o
   3  12   2      236.84      268.23     43.87 o
   4  12   2      793.26      656.46    132.02 o
  -3  13   2     1444.23     1295.03    110.19 o
  -2  13   2        7.38       64.59     37.05 o
  -1  13   2     5392.91     5833.93    416.96 o
   0  13   2       40.68       53.77     38.82 o
   1  13   2     5114.80     4838.26    402.70 o
   2  13   2        2.36       55.79     42.44 o
   3  13   2     3204.43     2279.78    373.92 o
  -7   0   3     6266.80     6045.57   1202.25 o
  -5   0   3     8063.17     7871.42    553.12 o
  -3   0   3     7855.05     6649.07    525.00 o
  -1   0   3    13727.69    12449.38    870.38 o
   1   0   3    11420.18    12395.57    960.25 o
   3   0   3    12734.45    13520.50    946.92 o
   5   0   3     5833.92     6073.24    435.19 o
   7   0   3      559.23      602.06     81.06 o
   9   0   3     6667.83     7121.27    501.63 o
  -9   1   3       21.59       32.14     59.75 o
  -8   1   3      698.71      748.78    148.02 o
  -7   1   3      372.06      302.28     36.83 o
  -6   1   3        8.51        6.45     20.78 o
  -5   1   3       17.97       15.05     17.66 o
  -4   1   3     5180.91     4800.08    230.49 o
  -3   1   3      777.86      739.29     53.39 o
  -2   1   3     1666.70     1441.86     93.41 o
  -1   1   3      235.60      258.60     18.45 o
   0   1   3    12448.94    13860.03    682.63 o
   1   1   3       80.55       87.85     13.64 o
   2   1   3     2694.58     2783.24    136.82 o
   3   1   3     2089.18     2109.71    119.92 o
   4   1   3      652.15      698.15     41.68 o
   5   1   3      201.69      229.62     28.02 o
   6   1   3     2309.96     2581.16    339.43 o
   7   1   3        2.29       25.56     26.71 o
   8   1   3     2767.23     3051.12    180.33 o
   9   1   3      310.04      219.61     41.12 o
  -9   2   3       33.99       93.36     55.91 o
  -8   2   3     3356.75     3657.42   1028.90 o
  -7   2   3       16.13       62.14     42.68 o
  -6   2   3     4867.65     3574.63    226.75 o
  -5   2   3      515.34      453.42     52.16 o
  -4   2   3    38270.34    36723.32   1782.61 o
  -3   2   3     1584.25     1543.08     78.90 o
  -2   2   3     1469.05     1513.00     78.07 o
  -1   2   3     1994.56     2685.31    134.71 o
   0   2   3   181326.25   226993.81  11181.87 o
   1   2   3     7526.08     9303.95    456.10 o
   2   2   3     2420.46     2676.15    146.62 o
   3   2   3      141.88      142.62     18.42 o
   4   2   3    62503.20    65578.56   4585.45 o
   5   2   3      423.14      367.41     29.13 o
   6   2   3    10074.94    10034.81    564.30 o
   7   2   3      267.52      219.81     33.61 o
   8   2   3     3318.19     2279.94    176.42 o
   9   2   3      311.86      337.12     67.02 o
  -9   3   3      766.73      826.97     92.15 o
  -8   3   3       13.28       64.84     46.48 o
  -7   3   3      488.00      643.10     87.38 o
  -6   3   3      224.68      181.80     49.04 o
  -5   3   3     1782.01     1558.93    122.91 o
  -4   3   3    12338.13    12010.26    584.72 o
  -3   3   3     5985.86     6100.36    360.56 o
  -2   3   3       38.21       22.00     18.32 o
  -1   3   3     2818.14     2856.25    142.35 o
   0   3   3    17144.05    20452.43   1010.44 o
   1   3   3     9976.49    11068.97    534.58 o
   2   3   3     9345.95     9241.35    521.83 o
   3   3   3     8577.56     8567.82    414.23 o
   4   3   3     1979.43     1910.99     96.98 o
   5   3   3     1260.60     1185.26     74.88 o
   6   3   3     4972.95     3926.79    286.98 o
   7   3   3     2318.61     1915.12    130.22 o
   8   3   3     3983.20     4890.82    470.08 o
   9   3   3     2832.09     3774.46    395.56 o
  -9   4   3      258.42      370.57     69.64 o
  -8   4   3       23.44       46.64     48.58 o
  -7   4   3     1601.40     1598.58    127.96 o
  -6   4   3      199.95      195.38     43.55 o
  -5   4   3     7916.78     8606.58    495.58 o
  -4   4   3       15.44       29.83     19.21 o
  -3   4   3     1045.86     1039.54     65.53 o
  -2   4   3        7.77       11.01     17.86 o
  -1   4   3     9141.38    10622.95    591.98 o
   0   4   3        9.18       17.95     22.08 o
   1   4   3     9154.37     9105.65    519.43 o
   2   4   3       21.35       27.48     17.90 o
   3   4   3     2203.39     2111.66    106.24 o
   4   4   3       41.84       29.78     21.80 o
   5   4   3     2472.47     2387.68    141.22 o
   6   4   3       49.90       51.99     23.76 o
   7   4   3     1758.48     1427.18    200.08 o
   8   4   3      306.42      295.06     64.49 o
   9   4   3     1566.75     1903.70    270.82 o
  -9   5   3      735.39      795.82    148.81 o
  -8   5   3     1827.63     2345.65    606.61 o
  -7   5   3      300.21      371.12     58.55 o
  -6   5   3     1161.61     1159.36     96.57 o
  -5   5   3      407.01      379.40     43.77 o
  -4   5   3      999.54      955.51     55.88 o
  -3   5   3     1537.55     1535.02    165.73 o
  -2   5   3     7794.41     8431.80    408.06 o
  -1   5   3      377.46      356.15     54.60 o
   0   5   3      369.94      395.70     30.90 o
   1   5   3     1314.53     1316.18     83.87 o
   2   5   3      222.88      223.08     29.33 o
   3   5   3       37.15       61.10     29.79 o
   4   5   3     1273.89     1143.59     66.90 o
   5   5   3     1637.56     1429.37     77.27 o
   6   5   3       93.01       96.50     26.26 o
   7   5   3       45.89       57.02     28.49 o
   8   5   3      442.34      453.55     81.07 o
   9   5   3      114.51      135.81     71.45 o
  -9   6   3       48.16       98.02     84.73 o
  -8   6   3      778.46      866.27    155.90 o
  -7   6   3      348.22      377.29     87.73 o
  -6   6   3     1589.98     1870.11    121.14 o
  -5   6   3     1172.33     1091.59     71.73 o
  -4   6   3    18294.65    19747.65    967.61 o
  -3   6   3     1413.13     1666.23    127.91 o
  -2   6   3    10404.55    11016.28    550.99 o
  -1   6   3    30772.79    31680.09   1789.16 o
   0   6   3   113249.91   118892.89   5886.19 o
   1   6   3     7103.16     8370.52    486.45 o
   2   6   3    12949.05    13828.86    690.63 o
   3   6   3    16005.67    16653.71    821.99 o
   4   6   3    32461.02    32144.56   1789.55 o
   5   6   3      570.37      525.89     39.23 o
   6   6   3     3150.73     2967.02    219.67 o
   7   6   3     1147.66      371.47     96.83 o
   8   6   3      882.27     1002.75    161.88 o
  -8   7   3       29.96       43.86     50.90 o
  -7   7   3     1125.53     1223.99    106.28 o
  -6   7   3      779.04      448.95     52.40 o
  -5   7   3     2216.85     2206.46    117.06 o
  -4   7   3     5605.36     5458.36    313.41 o
  -3   7   3    16764.49    17101.92    838.59 o
  -2   7   3      154.62      129.98     27.72 o
  -1   7   3     4064.42     4088.60    245.75 o
   0   7   3     7881.76     8174.10    406.09 o
   1   7   3     7624.70     8524.51    495.06 o
   2   7   3     3231.91     3524.31    211.24 o
   3   7   3    15059.46    15396.83    895.80 o
   4   7   3     2361.70     2483.62    167.08 o
   5   7   3     4234.69     4001.62    230.91 o
   6   7   3     1778.69     1658.35    125.67 o
   7   7   3     2337.92     1073.73    154.64 o
   8   7   3     2118.19     2432.93    269.90 o
  -8   8   3       43.46       87.63     53.15 o
  -7   8   3      300.93      295.07     83.05 o
  -6   8   3      203.55      202.02     37.44 o
  -5   8   3     1065.41     1182.48     81.24 o
  -4   8   3      583.95      553.16     50.27 o
  -3   8   3       32.38       49.87     37.20 o
  -2   8   3      359.70      299.88     35.95 o
  -1   8   3      504.07      519.88     42.44 o
   0   8   3      129.58       91.19     29.26 o
   1   8   3      278.91      260.25     33.52 o
   2   8   3        5.74       21.76     32.79 o
   3   8   3      652.15      597.27     50.80 o
   4   8   3      119.99      154.91     54.88 o
   5   8   3       22.03       62.17     31.75 o
   6   8   3      319.52      250.87     56.92 o
   7   8   3        4.77      108.16     53.18 o
  -7   9   3      615.20      770.17    110.43 o
  -6   9   3     1841.13     1949.44    106.40 o
  -5   9   3      101.03       96.17     34.46 o
  -4   9   3       64.32      111.83     41.15 o
  -3   9   3     2305.85     2380.29    166.63 o
  -2   9   3     7236.49     7536.95    476.34 o
  -1   9   3      144.32      187.19     33.94 o
   0   9   3      314.50      296.57     37.25 o
   1   9   3     2157.66     2069.49    135.57 o
   2   9   3      509.92      539.67     49.86 o
   3   9   3      966.36     1067.03     80.39 o
   4   9   3     3635.52     3964.36    334.77 o
   5   9   3      378.62      386.28     48.92 o
   6   9   3       59.77       83.30     36.92 o
   7   9   3      598.85      516.45    187.74 o
  -6  10   3        4.31       64.81     40.82 o
  -5  10   3     1424.88     1594.61    164.72 o
  -4  10   3     1237.10     1401.60    121.44 o
  -3  10   3     1133.21     1478.91    119.42 o
  -2  10   3      907.52      977.39     64.44 o
  -1  10   3    12744.55    12532.21    630.08 o
   0  10   3     6422.94     7328.03    520.48 o
   1  10   3     3511.19     3940.10    283.93 o
   2  10   3     1245.11     1175.95     92.88 o
   3  10   3    11129.22    10710.83    771.42 o
   4  10   3     2997.68     3023.45    358.23 o
   5  10   3      110.99      209.73     40.88 o
   6  10   3      217.74      295.86     61.04 o
  -5  11   3     2428.87     2689.13    217.47 o
  -4  11   3     1099.83     1161.91     79.73 o
  -3  11   3     7531.05     6664.43    431.40 o
  -2  11   3       95.74       93.93     36.72 o
  -1  11   3     2360.18     2297.86    194.71 o
   0  11   3     1560.38     1566.55    230.44 o
   1  11   3     7663.18     6549.29    389.12 o
   2  11   3      204.70      201.99     48.63 o
   3  11   3     5948.63     4695.16    770.51 o
   4  11   3      382.86      421.23     81.18 o
   5  11   3     2721.73     3271.68    545.11 o
  -4  12   3       13.55       34.56     37.08 o
  -3  12   3      206.96      285.44     45.85 o
  -2  12   3      479.90      425.15     57.03 o
  -1  12   3      102.72      122.25     36.92 o
   0  12   3      230.88      212.48     53.40 o
   1  12   3      104.82      116.95     39.00 o
   2  12   3      604.34      622.51     60.03 o
   3  12   3      439.08      614.24     91.53 o
   4  12   3      291.64      266.36     80.55 o
  -2  13   3     2497.32     2018.78    223.81 o
  -1  13   3        7.52       16.14     44.63 o
   0  13   3      651.87      718.27     65.39 o
   1  13   3      658.84      670.23     79.47 o
   2  13   3      455.44      389.07     59.00 o
  -8   0   4      224.44      187.80     51.36 o
  -6   0   4    14387.02    14073.57    987.97 o
  -4   0   4     2045.16     2033.31    200.76 o
  -2   0   4    38800.74    34657.25   2400.03 o
   0   0   4     2762.07     2960.94    208.59 o
   2   0   4    49731.16    48716.07   3399.15 o
   4   0   4     1935.11     1996.24    206.37 o
   8   0   4     8165.73     9359.20    648.54 o
  -9   1   4      812.88      563.43    123.03 o
  -8   1   4      138.45      133.55     34.95 o
  -7   1   4     5904.01     5644.53    422.96 o
  -6   1   4     1481.68     1290.94    106.29 o
  -5   1   4     4204.14     4136.90    382.61 o
  -4   1   4       65.04       48.76     24.78 o
  -3   1   4     6868.56     6114.19    408.80 o
  -2   1   4     7029.36     6505.35    321.78 o
  -1   1   4       40.55       32.31     13.80 o
   0   1   4     1161.59     1137.25     59.65 o
   1   1   4      311.54      287.52     21.50 o
   2   1   4     3368.89     3152.23    182.71 o
   3   1   4      481.61      409.94     39.60 o
   4   1   4     5721.93     6009.54    374.25 o
   5   1   4     3828.63     4027.42    285.44 o
   6   1   4      223.89      225.39     34.96 o
   7   1   4      279.77      290.50     42.98 o
   8   1   4     3754.70     4177.88    299.73 o
   9   1   4     2526.67     2731.96    189.88 o
  -9   2   4     4518.00     6814.90    684.21 o
  -8   2   4       42.34       93.48     62.29 o
  -7   2   4    11323.75     9184.07   1005.67 o
  -6   2   4       77.56       79.89     24.55 o
  -5   2   4      552.95      597.12     37.67 o
  -4   2   4      839.30      813.16     45.78 o
  -3   2   4    56513.28    53582.22   3026.97 o
  -2   2   4     1468.63     1390.95     83.96 o
  -1   2   4     6960.28     6397.93    362.86 o
   0   2   4       12.93        7.02     17.06 o
   1   2   4     4434.77     4839.60    279.16 o
   2   2   4     2411.14     2575.46    130.00 o
   3   2   4    58523.73    65340.64   3671.84 o
   4   2   4     1857.57     1994.61    146.11 o
   5   2   4     4551.44     5086.77    361.81 o
   6   2   4      849.98    14259.04   1411.40 o
   7   2   4    20325.86    21026.62   1176.44 o
   8   2   4       40.96       70.72     35.34 o
   9   2   4      266.33      259.92     38.00 o
  -9   3   4     2773.47     3251.63    824.09 o
  -8   3   4      165.43      163.16     53.04 o
  -7   3   4     4378.36     4478.32    626.84 o
  -6   3   4     3842.28     2983.18    238.61 o
  -5   3   4     9722.49     9682.96    579.29 o
  -4   3   4      235.73      174.57     22.59 o
  -3   3   4     1844.92     1927.54    114.19 o
  -2   3   4      123.84       98.04     18.60 o
  -1   3   4     1263.34     1206.53     74.25 o
   0   3   4     1258.53     1285.65     95.67 o
   1   3   4      142.60      144.16     22.09 o
   2   3   4       81.60       71.58     21.65 o
   3   3   4     1408.09     1233.41     93.02 o
   4   3   4     2509.17     2473.81    202.31 o
   5   3   4     1535.87     1394.22     87.37 o
   6   3   4     1108.66      880.95     63.28 o
   7   3   4     1571.83     1695.17    115.48 o
   8   3   4      873.17      750.68    106.77 o
   9   3   4      694.03      780.43    210.82 o
  -9   4   4       12.29        3.57     58.67 o
  -8   4   4       30.28       82.71     50.70 o
  -7   4   4      733.85      753.14     97.76 o
  -6   4   4    11950.86    11768.08    703.00 o
  -5   4   4       32.73       41.96     24.16 o
  -4   4   4      440.42      439.92     45.54 o
  -3   4   4     1623.87     1551.62     93.04 o
  -2   4   4    30356.71    32319.54   1829.19 o
  -1   4   4      443.90      461.96     36.28 o
   0   4   4      140.20      187.12     21.85 o
   1   4   4     3826.24     3992.96    201.97 o
   2   4   4    35737.19    36905.56   1826.09 o
   3   4   4      222.98      194.45     60.57 o
   4   4   4     4658.14     4254.36    250.41 o
   5   4   4     2964.10     2838.19    207.51 o
   6   4   4      791.83      811.82     60.28 o
   7   4   4      845.74      725.53     51.00 o
   8   4   4    12001.81    11409.16   1697.05 o
   9   4   4      401.69      544.79     76.84 o
  -9   5   4      259.95      271.30     72.68 o
  -8   5   4      885.69      907.19    129.76 o
  -7   5   4     8157.54     8871.28    641.62 o
  -6   5   4     1537.48     1577.87    173.39 o
  -5   5   4      162.24      147.66     28.15 o
  -4   5   4     1304.50     1175.94     69.51 o
  -3   5   4     5267.84     5449.22    313.13 o
  -2   5   4     9560.94     9290.87    538.95 o
  -1   5   4     5437.46     5125.88    296.38 o
   0   5   4     1874.98     2019.20    107.66 o
   1   5   4     2446.86     2499.17    152.98 o
   2   5   4     3415.60     3386.42    240.14 o
   3   5   4     1258.68     1162.55     87.22 o
   4   5   4     8814.20     8198.66    401.41 o
   5   5   4    11098.10     9766.42    487.79 o
   6   5   4     1114.66      969.66     67.49 o
   7   5   4      133.57      151.24     36.55 o
   8   5   4     1402.40     1491.87    219.90 o
  -8   6   4       13.80       61.48     53.01 o
  -7   6   4     4675.58     5193.87    529.42 o
  -6   6   4      554.21      475.02     50.96 o
  -5   6   4       19.10       69.86     28.32 o
  -4   6   4      662.98      611.67     47.71 o
  -3   6   4    17658.19    18340.81    902.10 o
  -2   6   4      229.05      246.44     28.54 o
  -1   6   4     1495.94     1686.35    157.43 o
   0   6   4       61.19       78.76     30.08 o
   1   6   4      555.03      482.54     45.62 o
   2   6   4      851.08      885.69     63.85 o
   3   6   4    17071.82    16646.85    828.95 o
   4   6   4      818.38      688.99     46.24 o
   5   6   4     3136.76     3036.91    153.43 o
   6   6   4     2741.74     2285.01    192.90 o
   7   6   4     7535.11     6803.09    481.00 o
   8   6   4      281.89      303.42     58.16 o
  -8   7   4       19.25       63.09     55.78 o
  -7   7   4      118.39      123.77     68.77 o
  -6   7   4     6178.13     6284.51    351.11 o
  -5   7   4     3076.75     3230.98    251.08 o
  -4   7   4     1400.79     1442.42     84.09 o
  -3   7   4        2.01       21.32     33.50 o
  -2   7   4     2731.22     2545.75    186.84 o
  -1   7   4     2095.08     1875.82    178.72 o
   0   7   4     3297.63     3284.56    172.00 o
   1   7   4      976.72     1008.55     65.99 o
   2   7   4     4061.51     3717.08    238.20 o
   3   7   4      683.37      692.71     48.20 o
   4   7   4       63.64       77.77     33.89 o
   5   7   4      178.97      156.25     31.45 o
   6   7   4     5576.68     5008.47    300.90 o
   7   7   4     1129.95      890.79     88.76 o
   8   7   4      298.03      332.71     58.92 o
  -7   8   4     1245.63     1489.62    121.49 o
  -6   8   4     2311.99     2343.99    134.67 o
  -5   8   4       60.14       95.90     33.76 o
  -4   8   4       18.43       13.31     37.14 o
  -3   8   4     3597.91     3463.77    210.38 o
  -2   8   4     6726.79     6940.92    409.45 o
  -1   8   4      136.46      204.92     31.81 o
   0   8   4       60.94       81.91     28.21 o
   1   8   4     7134.63     6884.45    369.52 o
   2   8   4     7904.45     7697.65    391.35 o
   3   8   4      609.69     1362.44    215.33 o
   4   8   4      189.80      201.19     32.16 o
   5   8   4      684.39      651.37     76.58 o
   6   8   4     1012.74      974.82     73.80 o
   7   8   4     5010.65     3547.10    368.87 o
  -7   9   4     7218.63     9202.22    923.02 o
  -6   9   4     3950.62     4232.41    242.42 o
  -5   9   4       47.17       39.43     40.44 o
  -4   9   4       25.19       48.53     38.10 o
  -3   9   4     6054.63     6060.67    417.41 o
  -2   9   4     3212.81     3101.87    202.47 o
  -1   9   4     4321.21     4848.12    490.63 o
   0   9   4     1518.35     1476.29    101.78 o
   1   9   4     3026.94     3086.58    184.76 o
   2   9   4     1902.71     1853.66    103.93 o
   3   9   4     1824.32     1891.54    188.72 o
   4   9   4      663.79      636.45     77.04 o
   5   9   4     7064.98     7106.34    520.88 o
   6   9   4     1306.66     1123.27    118.17 o
  -6  10   4      423.92      482.79     55.71 o
  -5  10   4      636.34      704.94     53.95 o
  -4  10   4     2598.32     2687.37    214.70 o
  -3  10   4     2971.55     3438.64    186.73 o
  -2  10   4      612.87      653.54     61.44 o
  -1  10   4      273.59      330.38     40.96 o
   0  10   4       59.83       54.21     32.07 o
   1  10   4      513.20      520.87     52.50 o
   2  10   4     4264.62     3667.01   1070.96 o
   3  10   4     3364.11     3648.28    202.14 o
   4  10   4     1893.54     1850.47    236.24 o
   5  10   4     4630.90     4974.82    690.47 o
   6  10   4     4184.36     3228.63    300.10 o
  -5  11   4     2602.47     3073.03    206.84 o
  -4  11   4      654.63      786.66    146.55 o
  -3  11   4       52.28       78.33     35.21 o
  -2  11   4     3295.30     3167.45    237.20 o
  -1  11   4     1491.07     1261.61    137.85 o
   0  11   4     3781.93     3820.30    482.74 o
   1  11   4      794.40      810.31    109.55 o
   2  11   4     2914.36     3290.78    225.16 o
   3  11   4      415.88      442.72     52.41 o
   4  11   4      272.21      310.43     57.07 o
   5  11   4      596.98      530.65     75.36 o
  -3  12   4      762.80      787.39    149.23 o
  -2  12   4      359.33      360.58     56.19 o
  -1  12   4      110.18      120.69     36.34 o
   0  12   4      447.10      447.10     45.33 o
   1  12   4     2198.80     2170.35    138.68 o
   2  12   4      995.39      882.79     69.84 o
   3  12   4       39.09       92.22     39.41 o
  -1  13   4     2348.88     2003.01    363.83 o
   0  13   4        4.62       31.20     35.59 o
   1  13   4      913.17     1037.74    131.97 o
  -9   0   5     5747.86     5028.49    516.39 o
  -7   0   5     2808.74     3117.45    520.97 o
  -5   0   5    13248.13    12920.38   1017.13 o
  -3   0   5     5625.76     5148.61    359.56 o
  -1   0   5    20623.75    19894.21   1393.05 o
   1   0   5    27565.15    26813.78   1857.10 o
   3   0   5      736.55      783.43     65.49 o
   5   0   5    47029.57    46779.04   4620.91 o
   7   0   5      338.90      330.69     56.14 o
   9   0   5     3619.20     4028.92    300.54 o
  -9   1   5     1260.37     1097.82    127.32 o
  -8   1   5      127.62      159.15     44.90 o
  -7   1   5     1876.98     1974.78    274.88 o
  -6   1   5     1080.68     1056.00     91.20 o
  -5   1   5     7452.53     7523.89    420.01 o
  -4   1   5     4556.22     4097.90    203.08 o
  -3   1   5     1859.80     1667.74     87.14 o
  -2   1   5     8612.51     8194.23    400.35 o
  -1   1   5     2735.90     2416.20    122.05 o
   0   1   5     1882.84     1764.21     91.26 o
   1   1   5     7780.98     7797.79    384.71 o
   2   1   5      618.48      608.01     38.07 o
   3   1   5       33.60       37.23     19.54 o
   4   1   5       17.77       21.98     25.33 o
   5   1   5     1672.31     1710.03     90.86 o
   6   1   5     2354.88     2252.92    140.16 o
   7   1   5     4315.97     4386.87    261.25 o
   8   1   5      753.03      799.13     73.78 o
   9   1   5       20.98      121.83     57.07 o
  -9   2   5      320.59      370.24     70.51 o
  -8   2   5     6807.97     6833.96    406.62 o
  -7   2   5       30.41       49.23     31.34 o
  -6   2   5      540.24      444.27     50.02 o
  -5   2   5      364.03      317.56     40.14 o
  -4   2   5     6017.00     5249.85    371.89 o
  -3   2   5      200.43      190.79     21.73 o
  -2   2   5    33511.81    28986.16   1432.02 o
  -1   2   5      262.30      250.27     22.49 o
   0   2   5      281.49      328.89     25.76 o
   1   2   5     1171.84     1197.16     64.60 o
   2   2   5    46809.68    51099.76   2512.79 o
   3   2   5       64.76       71.72     25.88 o
   4   2   5      414.49      484.55     60.21 o
   5   2   5     1603.27     1515.74     84.16 o
   6   2   5     8179.15     8480.34    416.80 o
   7   2   5       54.12       72.61     37.93 o
   8   2   5     1244.26     1253.15     79.32 o
   9   2   5      187.50      312.86     48.61 o
  -9   3   5     1482.86     1608.89    191.40 o
  -8   3   5     1704.29     2227.88    183.46 o
  -7   3   5      969.49      821.03     81.84 o
  -6   3   5      892.20      864.99     64.60 o
  -5   3   5    12681.56    13475.96    756.76 o
  -4   3   5      877.81      783.09     48.32 o
  -3   3   5      357.48      334.63     32.92 o
  -2   3   5     5775.66     5608.69    322.05 o
  -1   3   5    10034.99     9599.03    477.61 o
   0   3   5      343.84      348.54     27.40 o
   1   3   5     3115.71     3477.53    176.66 o
   2   3   5     8273.65     8458.86    478.41 o
   3   3   5     6692.09     7089.17    344.05 o
   4   3   5      295.03      263.22     30.18 o
   5   3   5      670.93      548.86     41.46 o
   6   3   5     4959.87     4618.05    229.94 o
   7   3   5     9708.48     9557.57    468.87 o
   8   3   5      229.02      192.86     43.95 o
  -8   4   5       15.09       33.64     51.74 o
  -7   4   5     1023.07     1046.14     94.98 o
  -6   4   5       82.11       97.83     28.89 o
  -5   4   5    14383.07    13918.78    956.24 o
  -4   4   5       36.05       36.93     22.76 o
  -3   4   5      184.73      158.14     30.41 o
  -2   4   5      446.29      377.14     30.97 o
  -1   4   5    13972.38    14027.18    806.97 o
   0   4   5      698.28      816.24    134.47 o
   1   4   5    13979.22    16056.64   1133.76 o
   2   4   5       16.77       14.47     25.94 o
   3   4   5      380.62      403.30     32.74 o
   4   4   5     3884.30     3993.26    197.54 o
   5   4   5    25248.58    24869.63   1201.95 o
   6   4   5      111.23       60.95     29.59 o
   7   4   5      881.16      848.81     64.30 o
   8   4   5      882.93      914.74    108.06 o
  -8   5   5     1069.56     1306.41    154.97 o
  -7   5   5     2833.91     1909.00    163.41 o
  -6   5   5       12.48       17.60     30.90 o
  -5   5   5     1146.79     1177.40     69.00 o
  -4   5   5     8251.25     8154.48    468.68 o
  -3   5   5      159.02      174.78     26.90 o
  -2   5   5       11.78       16.60     28.77 o
  -1   5   5       83.00       59.59     28.79 o
   0   5   5     4053.43     4395.21    271.19 o
   1   5   5      112.39      136.25     35.15 o
   2   5   5     1844.90     1736.34    109.27 o
   3   5   5      415.91      427.79     54.84 o
   4   5   5     1500.43     1314.47     87.76 o
   5   5   5       34.36       54.57     31.81 o
   6   5   5        5.62       39.47     30.97 o
   7   5   5     1021.94      991.24     65.92 o
   8   5   5     2014.41     1858.29    175.20 o
  -8   6   5     2590.97     3000.96    224.38 o
  -7   6   5       15.42       76.60     33.07 o
  -6   6   5      455.11      431.32     47.67 o
  -5   6   5      768.32      805.62    104.37 o
  -4   6   5     1641.37     1570.63     89.74 o
  -3   6   5     2555.95     2472.45    285.71 o
  -2   6   5    15844.49    16683.91    812.99 o
  -1   6   5      391.47      496.98     39.98 o
   0   6   5      350.86      428.73     36.32 o
   1   6   5     8230.03     8773.88    442.07 o
   2   6   5    18952.04    18989.52    973.26 o
   3   6   5      168.25      181.00     29.06 o
   4   6   5      316.57      309.60     33.64 o
   5   6   5     1658.55     1669.61     92.06 o
   6   6   5     3475.35     3669.10    357.08 o
   7   6   5      935.33      893.58     70.76 o
   8   6   5      638.89      603.93     57.42 o
  -7   7   5       23.40       72.04     33.25 o
  -6   7   5      505.59      429.71     56.58 o
  -5   7   5     8305.37     8310.03    422.03 o
  -4   7   5     1116.85     1045.79    141.41 o
  -3   7   5       41.38       46.06     30.43 o
  -2   7   5     4802.79     4581.65    297.87 o
  -1   7   5     7109.96     6872.00    447.33 o
   0   7   5     1176.36     1172.40     70.41 o
   1   7   5     5568.46     5536.94    283.89 o
   2   7   5     2186.57     2125.07    115.05 o
   3   7   5     3387.66     3423.28    200.57 o
   4   7   5     2491.41     2251.05    143.20 o
   5   7   5     1076.11      936.89     71.64 o
   6   7   5     1086.75     1014.69     80.51 o
   7   7   5     7454.84     7507.17    385.22 o
  -7   8   5       26.37       98.94     36.07 o
  -6   8   5      773.85      822.96     62.80 o
  -5   8   5     1455.85     1504.83    162.83 o
  -4   8   5      171.16      160.71     40.67 o
  -3   8   5       11.92       50.06     30.76 o
  -2   8   5     2425.13     2559.00    188.53 o
  -1   8   5     1385.06     1514.26    111.03 o
   0   8   5      873.10      994.08     67.33 o
   1   8   5     1798.10     1760.78    106.52 o
   2   8   5       20.32       51.47     29.94 o
   3   8   5     2199.33     2228.91    126.95 o
   4   8   5     6325.16     6264.86    600.84 o
   5   8   5     7256.53     6882.05    479.19 o
   6   8   5      159.22      145.11     36.28 o
   7   8   5     1343.65     1242.00    111.46 o
  -6   9   5       54.61       95.23     44.48 o
  -5   9   5      218.44      204.14     37.96 o
  -4   9   5    11372.52    12970.39   1076.34 o
  -3   9   5     1424.93     1407.44    112.79 o
  -2   9   5      242.02      255.44     43.18 o
  -1   9   5      167.73      215.18     45.39 o
   0   9   5     7976.30     8331.80    482.03 o
   1   9   5       21.11       43.48     35.07 o
   2   9   5     2000.19     1686.96    394.06 o
   3   9   5      999.30      911.20     71.93 o
   4   9   5     4932.65     5163.09    374.11 o
   5   9   5       27.76       55.23     34.37 o
   6   9   5       81.29      165.38     42.18 o
  -5  10   5      191.02      289.39     47.81 o
  -4  10   5      545.17      529.75     86.98 o
  -3  10   5     1303.93     1130.13    107.14 o
  -2  10   5     2467.93     2661.51    144.86 o
  -1  10   5      222.82      261.73     38.33 o
   0  10   5      225.25      249.10     66.90 o
   1  10   5     4189.43     4197.35    295.72 o
   2  10   5     4873.48     5052.13    281.62 o
   3  10   5      129.09      136.26     35.31 o
   4  10   5       57.16       77.58     35.02 o
   5  10   5     2448.24     1916.68    179.95 o
  -4  11   5     1032.49      946.43     79.34 o
  -3  11   5       18.99       45.93     38.10 o
  -2  11   5      624.99      590.37     67.22 o
  -1  11   5     4285.39     4013.34    352.58 o
   0  11   5       33.51       48.64     45.41 o
   1  11   5     1926.75     1960.58    120.67 o
   2  11   5     1467.61     1460.78    101.12 o
   3  11   5     1693.45     1796.42    187.34 o
   4  11   5       32.01       36.73     67.67 o
  -2  12   5     1038.25      801.05    110.76 o
  -1  12   5       53.81       95.29     36.48 o
   0  12   5     1177.04     1199.02     95.36 o
   1  12   5       56.06      121.44     39.27 o
   2  12   5       19.43       80.67     37.88 o
  -8   0   6      366.71      556.65    113.75 o
  -6   0   6      391.65      403.31     52.94 o
  -4   0   6     9087.81     7476.07    746.29 o
  -2   0   6    18739.10    17722.19   1755.97 o
   0   0   6    82446.57    87724.24   8653.76 o
   2   0   6    29785.06    30165.35   2089.34 o
   4   0   6    23213.81    23880.15   1645.67 o
   6   0   6      254.02      234.37     49.38 o
   8   0   6       21.34       48.93     58.01 o
  -8   1   6      136.39      194.85     41.27 o
  -7   1   6       74.55       98.01     40.26 o
  -6   1   6       12.53       48.15     32.47 o
  -5   1   6      501.50      493.18     43.82 o
  -4   1   6     6042.26     5241.69    305.05 o
  -3   1   6     2868.27     2497.17    148.50 o
  -2   1   6     2400.82     2212.92    163.30 o
  -1   1   6     1382.41     1231.55     96.65 o
   0   1   6     8283.65     8051.10    567.78 o
   1   1   6     2485.18     2640.39    200.28 o
   2   1   6      514.83      475.18     33.54 o
   3   1   6     7871.26     7610.88    375.30 o
   4   1   6     1859.83     1849.04    112.77 o
   5   1   6     1407.44     1477.50     80.85 o
   6   1   6     1362.73     1392.61    113.41 o
   7   1   6     2213.84     2571.93    184.38 o
   8   1   6     1895.00     1921.41    110.38 o
  -8   2   6        2.10       15.43     41.77 o
  -7   2   6     3695.72     4131.81    218.16 o
  -6   2   6      356.43      317.96     34.48 o
  -5   2   6    10580.10    10761.75    756.36 o
  -4   2   6      252.26      188.63     30.39 o
  -3   2   6     2650.70     2249.71    135.25 o
  -2   2   6     1185.32     1001.18     65.88 o
  -1   2   6    11480.31     9931.51    567.10 o
   0   2   6      390.58      370.76     29.02 o
   1   2   6    10449.64    10624.76    526.62 o
   2   2   6       21.07       49.53     20.80 o
   3   2   6     3963.86     3967.30    198.23 o
   4   2   6      801.98      806.03     50.27 o
   5   2   6     5887.86     6128.19    297.52 o
   6   2   6      516.81      498.99     46.10 o
   7   2   6     1846.64     9736.47    317.10 o
   8   2   6       20.87       23.65     44.03 o
  -8   3   6      835.34      851.52     72.96 o
  -7   3   6        9.96       38.36     33.20 o
  -6   3   6      827.48      819.67     63.25 o
  -5   3   6     1138.91     1068.02     75.00 o
  -4   3   6      705.95      691.37     53.21 o
  -3   3   6       63.31       65.57     28.43 o
  -2   3   6     9901.01     8413.58    499.38 o
  -1   3   6     1943.14     1809.57     95.56 o
   0   3   6     3055.19     3346.38    169.43 o
   1   3   6     1227.82     1254.92     69.18 o
   2   3   6      497.97      470.44     35.27 o
   3   3   6     3088.95     3221.95    163.27 o
   4   3   6      699.49      592.08     48.99 o
   5   3   6     1098.92      963.89     70.46 o
   6   3   6      489.30      559.47     82.98 o
   7   3   6     1410.41     1441.95     86.75 o
   8   3   6      355.78      330.82     45.35 o
  -8   4   6      652.29      665.75    112.93 o
  -7   4   6      111.26      145.10     49.88 o
  -6   4   6       42.48       50.96     31.30 o
  -5   4   6      778.17      860.87     67.54 o
  -4   4   6     3813.49     3414.70    205.41 o
  -3   4   6      287.94      286.62     37.62 o
  -2   4   6     1846.49     1889.40    107.34 o
  -1   4   6     9807.47     9965.93    497.29 o
   0   4   6    22972.52    25208.41   1253.60 o
   1   4   6     2328.29     2736.45    140.72 o
   2   4   6     6806.87     7324.25    363.32 o
   3   4   6     7333.03     7756.63    377.12 o
   4   4   6    10084.34     9562.93    476.41 o
   5   4   6      104.00       81.20     31.16 o
   6   4   6      805.87      740.32     53.85 o
   7   4   6      456.61      475.86     45.28 o
   8   4   6       26.32       48.22     42.46 o
  -8   5   6      163.50      237.21     59.89 o
  -7   5   6        9.64       57.54     36.67 o
  -6   5   6      543.61      556.25     59.98 o
  -5   5   6      776.91      625.76    125.17 o
  -4   5   6     4908.44     5025.52    290.04 o
  -3   5   6     3149.49     3062.55    171.88 o
  -2   5   6      135.46      109.85     26.40 o
  -1   5   6      358.29      408.67     36.90 o
   0   5   6    13124.00    14839.46    784.42 o
   1   5   6     4589.76     4946.19    250.30 o
   2   5   6      566.71      568.07     42.88 o
   3   5   6     3369.00     3488.00    374.77 o
   4   5   6     2665.80     2582.11    153.94 o
   5   5   6     1953.28     1969.61    108.29 o
   6   5   6     2864.99     2720.28    166.18 o
   7   5   6     1459.29     1417.62     85.09 o
  -7   6   6     1898.99     2004.67    125.08 o
  -6   6   6      219.69      193.13     43.04 o
  -5   6   6     1784.18     1601.83    109.49 o
  -4   6   6      288.91      305.04     41.49 o
  -3   6   6     1107.46     1028.10     81.12 o
  -2   6   6      897.09      899.37    102.11 o
  -1   6   6     2485.66     2501.33    143.73 o
   0   6   6     1095.70     1244.19     77.64 o
   1   6   6     1967.15     1910.17    105.21 o
   2   6   6     2234.13     2222.14    130.68 o
   3   6   6      908.81      805.82     67.82 o
   4   6   6     1499.02     1468.22    125.11 o
   5   6   6     1861.79     1755.79    147.01 o
   6   6   6      773.02      663.40     50.71 o
   7   6   6       66.01       94.38     37.24 o
  -7   7   6        8.53       60.46     41.54 o
  -6   7   6     1871.45     2125.11    155.88 o
  -5   7   6      274.58      285.70     37.55 o
  -4   7   6      366.83      374.80     44.73 o
  -3   7   6      310.68      334.34     36.86 o
  -2   7   6     9944.44    11560.79    747.97 o
  -1   7   6     1509.27     1620.91    119.28 o
   0   7   6      286.24      311.55     34.89 o
   1   7   6      111.90      133.27     31.72 o
   2   7   6     3158.06     2807.97    217.32 o
   3   7   6      759.36      744.75     50.55 o
   4   7   6     1634.89     1579.64    140.86 o
   5   7   6      199.21      186.66     33.32 o
   6   7   6      600.16      596.46     49.49 o
   7   7   6      179.88      179.38     43.68 o
  -6   8   6      160.51      225.49     39.28 o
  -5   8   6      751.39      740.71     88.98 o
  -4   8   6     1934.04     1934.61    155.09 o
  -3   8   6        2.80       77.19     37.90 o
  -2   8   6     2986.97     3145.29    181.86 o
  -1   8   6     3890.12     4141.38    242.75 o
   0   8   6    16083.63    16560.05    834.34 o
   1   8   6      134.73      187.10     36.46 o
   2   8   6     5122.92     4518.60    929.19 o
   3   8   6     4397.33     4828.60    317.82 o
   4   8   6     5886.15     6187.57    357.85 o
   5   8   6      505.77      644.88    117.25 o
   6   8   6      119.67      130.96     38.07 o
  -5   9   6      145.71      195.47     42.78 o
  -4   9   6     3680.62     3735.65    371.08 o
  -3   9   6     2728.72     3108.08    196.23 o
  -2   9   6       47.92       72.20     32.52 o
  -1   9   6       19.82       39.10     30.13 o
   0   9   6     3214.71     2767.81    751.43 o
   1   9   6     2777.98     2873.78    162.66 o
   2   9   6      659.56      690.20     55.09 o
   3   9   6     1603.34     1707.25    103.81 o
   4   9   6     1139.29     1201.88     77.99 o
   5   9   6      506.92      547.59     57.30 o
  -5  10   6      285.07      757.08    366.95 o
  -4  10   6       88.56      137.84     35.04 o
  -3  10   6      418.61      540.52     47.03 o
  -2  10   6     1706.72     1444.72    197.68 o
  -1  10   6        8.33       26.61     31.49 o
   0  10   6     1412.46     1465.89     93.51 o
   1  10   6       25.56       31.43     31.66 o
   2  10   6      682.44      742.55     61.06 o
   3  10   6      287.17      341.86     43.47 o
   4  10   6     2935.93     3408.26    225.39 o
  -3  11   6      815.09      732.11     94.84 o
  -2  11   6     6313.62     6278.23    882.51 o
  -1  11   6      222.58      189.31     38.25 o
   0  11   6      838.27      905.71     71.96 o
   1  11   6      543.35      553.78     51.72 o
   2  11   6     2039.93     2116.93    124.72 o
   3  11   6       26.55       49.47     45.17 o
  -7   0   7     5211.48     5859.51    418.05 o
  -5   0   7     2602.37     2708.48    197.35 o
  -3   0   7    22637.77    19684.17   2785.42 o
  -1   0   7     8319.56     7636.60    539.96 o
   1   0   7     6593.76     6639.68    468.87 o
   3   0   7    39012.07    40821.09   2809.50 o
   5   0   7      704.03      667.63     66.82 o
   7   0   7    20966.00    21893.73   2169.04 o
  -8   1   7       70.89      128.72     44.14 o
  -7   1   7     4512.97     5111.72    258.85 o
  -6   1   7      364.06      337.24     36.03 o
  -5   1   7      215.78      165.08     31.91 o
  -4   1   7       22.23       10.08     28.74 o
  -3   1   7     8369.66     7067.36    641.23 o
  -2   1   7      272.32      248.78     27.44 o
  -1   1   7     1873.64     1708.16     91.22 o
   0   1   7      497.36      490.27     34.97 o
   1   1   7     2513.33     2289.25    117.37 o
   2   1   7       21.37       37.86     23.86 o
   3   1   7     4991.61     5053.80    253.66 o
   4   1   7     1468.80     1452.24     92.89 o
   5   1   7     4472.87     4843.75    242.83 o
   6   1   7      674.00      641.73     56.26 o
   7   1   7      267.17      340.69     44.29 o
   8   1   7     1281.78     1316.05     96.35 o
  -8   2   7      755.46      804.74     95.68 o
  -7   2   7      153.37      176.71     38.10 o
  -6   2   7     2248.28     2176.76    115.46 o
  -5   2   7        3.17       23.77     26.51 o
  -4   2   7      623.36      551.40     51.07 o
  -3   2   7      425.27      353.74     31.74 o
  -2   2   7     3772.16     3549.17    194.50 o
  -1   2   7      219.70      178.62     24.55 o
   0   2   7     1694.00     1537.85     86.22 o
   1   2   7     1329.97     1321.95     73.46 o
   2   2   7     5568.35     6010.42    298.74 o
   3   2   7      177.61      158.01     26.67 o
   4   2   7       56.53       58.59     27.09 o
   5   2   7      138.74      138.91     42.99 o
   6   2   7       28.73       86.61     47.46 o
   7   2   7     1284.02     1350.20     81.76 o
  -8   3   7       66.73       79.12     44.10 o
  -7   3   7     7477.70     8305.00    419.89 o
  -6   3   7     1038.51     1084.31     87.05 o
  -5   3   7     1559.41     1425.89     85.84 o
  -4   3   7      107.52       99.62     25.99 o
  -3   3   7     7691.73     7369.31    451.55 o
  -2   3   7     3234.08     2880.53    149.45 o
  -1   3   7     2466.86     2230.22    148.11 o
   0   3   7      411.27      390.46     32.80 o
   1   3   7     2091.27     1976.19    117.75 o
   2   3   7     2088.91     2115.30    108.93 o
   3   3   7     2221.67     2390.54    125.60 o
   4   3   7     2689.29     2917.99    172.58 o
   5   3   7     4937.42     4735.19    312.85 o
   6   3   7      334.54      293.98     38.48 o
   7   3   7      306.99      316.58     43.37 o
  -7   4   7     2518.83     2462.00    194.28 o
  -6   4   7       99.90      132.82     34.30 o
  -5   4   7      713.17      761.79     63.20 o
  -4   4   7     1332.13     1344.16    103.05 o
  -3   4   7    19072.28    16677.59    899.22 o
  -2   4   7      473.64      428.16     41.03 o
  -1   4   7     3281.67     2904.75    183.32 o
   0   4   7      932.92     1010.16     59.60 o
   1   4   7     2055.35     2211.64    126.54 o
   2   4   7     3518.03     3435.72    175.98 o
   3   4   7    30074.40    31644.32   2202.51 o
   4   4   7       48.74      128.71     30.54 o
   5   4   7     1722.14     1656.61     92.86 o
   6   4   7     3400.12     3508.09    245.50 o
   7   4   7    16064.14    16211.33    787.51 o
  -7   5   7     4277.65     4967.18    356.53 o
  -6   5   7     2038.72     1974.97    471.92 o
  -5   5   7     1161.28     1118.22    105.68 o
  -4   5   7     1242.67     1261.62     79.76 o
  -3   5   7     6310.76     6230.57    545.02 o
  -2   5   7     1232.11     1220.90     91.08 o
  -1   5   7      521.23      492.73     49.34 o
   0   5   7     3848.68     4370.74    240.00 o
   1   5   7     1467.40     1614.65    120.62 o
   2   5   7      914.93      890.31     62.20 o
   3   5   7     2134.33     2282.46    130.02 o
   4   5   7      175.24      175.36     33.30 o
   5   5   7     1176.75     1079.20     67.08 o
   6   5   7     2795.92     2713.97    142.99 o
   7   5   7      714.33      620.11     52.28 o
  -7   6   7      542.87      646.42     64.76 o
  -6   6   7     1603.50     1791.76    132.82 o
  -5   6   7        7.54       30.25     30.95 o
  -4   6   7      141.17      161.19     38.99 o
  -3   6   7      766.24      818.85     55.07 o
  -2   6   7     1589.24     1577.79    109.59 o
  -1   6   7      199.86      244.63     39.75 o
   0   6   7      126.64      167.56     58.97 o
   1   6   7     1060.73     1217.37     96.32 o
   2   6   7     3640.25     3445.54    270.90 o
   3   6   7       46.99       41.39     43.53 o
   4   6   7      244.48      231.73     37.80 o
   5   6   7     1616.43     1640.15    125.71 o
   6   6   7      902.38      778.03     62.01 o
  -6   7   7     3088.69     3796.24    263.72 o
  -5   7   7      197.44      136.48     42.20 o
  -4   7   7       22.05       57.47     30.96 o
  -3   7   7     2684.91     2700.89    296.56 o
  -2   7   7     4739.33     4590.84    590.25 o
  -1   7   7      893.40      946.55     66.93 o
   0   7   7      591.01      652.53     50.87 o
   1   7   7      257.96      240.79     33.28 o
   2   7   7     2002.68     1758.51    509.63 o
   3   7   7     1799.24     1904.03    111.77 o
   4   7   7     2558.16     2525.92    206.77 o
   5   7   7     1845.51     1772.03    182.02 o
   6   7   7      313.74      243.54     44.34 o
  -5   8   7       34.11       53.56     40.59 o
  -4   8   7     3035.10     3655.92    239.74 o
  -3   8   7     3096.36     3032.59    349.54 o
  -2   8   7      287.31      347.03     38.31 o
  -1   8   7      178.81      201.66     70.12 o
   0   8   7     1967.83     1774.98    429.73 o
   1   8   7      279.15      236.59     43.03 o
   2   8   7     6996.79     7027.98    464.68 o
   3   8   7     6211.07     6299.07    404.63 o
   4   8   7       85.74       96.38     32.47 o
   5   8   7     1823.27     1591.99    123.49 o
  -5   9   7      628.02      550.61     63.04 o
  -4   9   7      463.04      540.99     54.36 o
  -3   9   7     1721.71     1178.26    165.92 o
  -2   9   7     4071.04     3088.73    532.59 o
  -1   9   7       58.10       61.92     31.02 o
   0   9   7     4211.48     4441.02    287.40 o
   1   9   7      188.27      180.64     38.31 o
   2   9   7     2492.54     2639.10    149.60 o
   3   9   7      262.95      265.50     38.94 o
   4   9   7      920.06      827.64     70.09 o
  -3  10   7      512.55      466.10     86.64 o
  -2  10   7     1584.48     1495.44    213.75 o
  -1  10   7      102.27      120.24     37.31 o
   0  10   7      265.35      208.42     48.88 o
   1  10   7     1456.39     1510.64     94.72 o
   2  10   7     1897.75     1832.63    111.10 o
   3  10   7       13.10       49.96     43.77 o
  -1  11   7      722.27      706.29    204.88 o
   0  11   7      287.84      318.64     76.40 o
   1  11   7        5.36       48.24     45.80 o
  -6   0   8      744.37      919.31    113.42 o
  -4   0   8        3.63        6.72     35.79 o
  -2   0   8     3613.47     3100.27    522.13 o
   0   0   8     5139.92     5688.43    670.69 o
   2   0   8     7417.77     7478.57    529.91 o
   4   0   8      245.58      297.47     62.31 o
   6   0   8      556.14      713.64    146.64 o
  -7   1   8      295.53      299.62     41.76 o
  -6   1   8      285.59      331.33     43.29 o
  -5   1   8     5516.59     5710.37    390.57 o
  -4   1   8      255.06      277.20     31.62 o
  -3   1   8       93.71       88.61     26.23 o
  -2   1   8     3904.26     3405.91    238.62 o
  -1   1   8     3528.81     3289.44    346.20 o
   0   1   8       14.00       41.06     23.43 o
   1   1   8     4656.82     4308.06    218.86 o
   2   1   8      844.96      846.37     53.34 o
   3   1   8     2168.78     2300.73    195.51 o
   4   1   8      107.43       87.64     32.36 o
   5   1   8     2271.15     2475.39    127.35 o
   6   1   8     1037.77     1166.71     85.74 o
   7   1   8     4689.73     4262.85    427.54 o
  -7   2   8     2088.99     2452.31    155.86 o
  -6   2   8      321.10      326.32     37.93 o
  -5   2   8     5594.38     5697.39    385.67 o
  -4   2   8       13.50       27.06     37.31 o
  -3   2   8     2699.10     2295.67    368.94 o
  -2   2   8      617.41      533.97     47.69 o
  -1   2   8     8749.80     7421.08    552.74 o
   0   2   8      335.99      312.51     30.72 o
   1   2   8    10208.25     9863.09    492.73 o
   2   2   8      604.69      584.25     47.21 o
   3   2   8       79.46      109.11     30.29 o
   4   2   8      588.21      640.35     51.60 o
   5   2   8    19747.07    22376.40   1250.87 o
   6   2   8       72.79      101.75     36.95 o
   7   2   8      466.25      381.03     87.72 o
  -7   3   8      164.79      169.59     39.86 o
  -6   3   8       25.07       38.51     38.85 o
  -5   3   8     5995.54     6537.13    503.82 o
  -4   3   8     2276.16     2267.77    130.39 o
  -3   3   8       26.51       36.95     26.82 o
  -2   3   8      985.49      911.59     87.91 o
  -1   3   8     4480.59     3907.61    336.57 o
   0   3   8     3643.18     3994.58    265.26 o
   1   3   8     4180.45     4220.98    299.07 o
   2   3   8      509.74      503.91     44.59 o
   3   3   8     1162.07     1139.00     76.95 o
   4   3   8     1321.57     1398.60    174.24 o
   5   3   8     3133.92     3394.74    172.65 o
   6   3   8      335.99      320.27     39.90 o
   7   3   8     3474.96     3632.46    243.75 o
  -7   4   8       10.69       77.29     38.29 o
  -6   4   8      517.08      581.80     53.04 o
  -5   4   8      102.55      107.63     38.55 o
  -4   4   8       85.89       89.69     29.38 o
  -3   4   8      482.60      443.32     37.45 o
  -2   4   8     1635.85     1604.62    124.74 o
  -1   4   8       51.38       54.40     27.48 o
   0   4   8     2041.35     2206.35    162.21 o
   1   4   8     1304.80     1121.34    124.30 o
   2   4   8     7632.91     7878.56    449.58 o
   3   4   8        1.43       49.01     34.20 o
   4   4   8      549.25      517.62     41.98 o
   5   4   8      334.45      332.76     44.10 o
   6   4   8      987.06     1053.41     99.52 o
  -6   5   8      292.88      388.46     74.43 o
  -5   5   8     4444.05     4882.54    433.14 o
  -4   5   8      353.31      394.56     57.81 o
  -3   5   8      836.31      777.83     97.17 o
  -2   5   8     4945.43     4620.20    379.38 o
  -1   5   8     3484.51     3401.11    502.47 o
   0   5   8       49.62       65.15     27.32 o
   1   5   8     1893.84     1983.30    147.25 o
   2   5   8     5240.21     5439.13    514.10 o
   3   5   8      268.97      276.78     33.91 o
   4   5   8      138.20      155.76     32.22 o
   5   5   8     1513.83     1554.97    130.63 o
   6   5   8     1689.46     1520.58    109.47 o
  -6   6   8      383.80      423.35     43.75 o
  -5   6   8     1493.34     1941.99    131.31 o
  -4   6   8     1056.07     1251.21     83.41 o
  -3   6   8      948.09      961.97     86.76 o
  -2   6   8     1848.04     1976.10    117.51 o
  -1   6   8     2576.10     2657.47    180.91 o
   0   6   8     2706.51     3043.99    203.42 o
   1   6   8     4119.94     4476.65    457.74 o
   2   6   8      572.22      619.96     56.77 o
   3   6   8      299.69      293.32     42.79 o
   4   6   8     7370.14     6198.50    992.76 o
   5   6   8     9880.47     8036.46    924.45 o
  -5   7   8     1645.23     2064.29    150.69 o
  -4   7   8     7659.03     8186.52   1074.48 o
  -3   7   8      270.69      228.94     33.86 o
  -2   7   8      326.64      338.31     45.20 o
  -1   7   8       89.77      134.43     40.95 o
   0   7   8     4473.38     4979.93    276.10 o
   1   7   8     3441.42     3926.00    215.37 o
   2   7   8     1327.25     1460.85     89.87 o
   3   7   8       24.46       59.87     41.25 o
   4   7   8     1137.66     1249.93    107.20 o
   5   7   8     1597.22     2036.25    335.53 o
  -4   8   8      191.68      204.47     50.88 o
  -3   8   8      323.78      483.50    113.16 o
  -2   8   8     2020.95     2330.72    159.02 o
  -1   8   8      195.39      242.76     34.69 o
   0   8   8      764.33      853.30     64.86 o
   1   8   8     2447.18     2856.12    160.88 o
   2   8   8     4153.47     4510.08    251.39 o
   3   8   8      244.24      248.28     37.94 o
   4   8   8       19.45       61.65     31.82 o
  -3   9   8      802.36      705.41    120.23 o
  -2   9   8     1212.42     1225.19    206.78 o
  -1   9   8     1475.79     1544.25    115.11 o
   0   9   8      248.93      275.36     37.63 o
   1   9   8        3.20       43.00     32.69 o
   2   9   8     2145.79     2099.72    122.12 o
   3   9   8      452.18      347.76     51.00 o
  -1  10   8      284.28      283.67     50.48 o
   0  10   8     2061.43     2417.48    158.08 o
   1  10   8      103.04      121.90     43.46 o
  -5   0   9     3115.25     1659.63    191.06 o
  -3   0   9     3283.38     2905.85    818.80 o
  -1   0   9     5094.47     4331.76    819.79 o
   1   0   9     3824.95     3844.85    435.82 o
   3   0   9     1740.74     1921.06    213.16 o
   5   0   9     3772.03     3903.55    406.28 o
  -6   1   9      147.71      125.69     42.91 o
  -5   1   9     1484.84      933.57    111.16 o
  -4   1   9      325.37      265.87     43.06 o
  -3   1   9      617.66      580.28     95.32 o
  -2   1   9     4833.23     4195.03    533.86 o
  -1   1   9     2803.05     2644.46    172.41 o
   0   1   9     2104.66     2060.05    140.26 o
   1   1   9     1783.86     1638.67     90.75 o
   2   1   9     2453.32     2386.95    146.48 o
   3   1   9     2742.45     2837.10    211.66 o
   4   1   9        3.41       27.80     39.37 o
   5   1   9     2387.47     2632.44    135.05 o
   6   1   9       10.42       34.64     34.86 o
  -6   2   9      215.55      241.95     36.91 o
  -5   2   9        2.03       41.11     33.73 o
  -4   2   9      122.78       86.50     39.16 o
  -3   2   9       82.15       85.94     32.83 o
  -2   2   9     3388.40     3407.13    431.17 o
  -1   2   9       57.18       53.16     26.01 o
   0   2   9     6174.29     6022.18    441.33 o
   1   2   9       46.46       40.02     26.33 o
   2   2   9     8636.13     9094.35    825.23 o
   3   2   9       10.08       37.76     31.71 o
   4   2   9     2593.02     2910.04    147.53 o
   5   2   9      106.40      147.94     32.47 o
   6   2   9       55.62     6287.53   1393.11 o
  -6   3   9       45.25      129.17     39.36 o
  -5   3   9      603.26      666.71    109.89 o
  -4   3   9     2495.12     2855.38    174.72 o
  -3   3   9      735.32      795.24     75.35 o
  -2   3   9     2629.98     1482.41    159.28 o
  -1   3   9       58.94       63.70     32.42 o
   0   3   9     3760.50     3101.93    629.74 o
   1   3   9     2085.55     1892.21    186.89 o
   2   3   9      239.91      219.37     38.55 o
   3   3   9     1510.41     1477.76    117.74 o
   4   3   9       50.82       44.32     29.50 o
   5   3   9      619.68      685.17     63.61 o
  -6   4   9      172.03      223.71     40.16 o
  -5   4   9     4227.55     4410.89    751.53 o
  -4   4   9      589.17      398.80     71.83 o
  -3   4   9      382.95      341.16     45.04 o
  -2   4   9      850.16      531.34     78.01 o
  -1   4   9     3974.78     4023.49    435.35 o
   0   4   9     1112.70     1224.25     92.08 o
   1   4   9     3981.77     4071.97    256.73 o
   2   4   9     1092.55     1173.61     69.29 o
   3   4   9      260.48      292.41     34.78 o
   4   4   9     1776.07     1965.43    122.11 o
   5   4   9     2148.19     1962.78    120.02 o
  -5   5   9     1449.93      987.28    251.63 o
  -4   5   9       12.91       36.79     35.71 o
  -3   5   9      256.89      342.15    122.71 o
  -2   5   9     6736.78     4613.38    699.16 o
  -1   5   9     2331.19     2773.73    174.33 o
   0   5   9       87.07      111.14     29.02 o
   1   5   9      505.33      551.45     52.40 o
   2   5   9     2682.24     2609.18    137.92 o
   3   5   9     3726.76     3827.24    224.35 o
   4   5   9      855.54      763.08     53.18 o
   5   5   9      625.03      701.40     56.48 o
  -5   6   9       61.31       38.73     39.44 o
  -4   6   9      565.67      580.26     58.09 o
  -3   6   9      477.37      425.61     79.18 o
  -2   6   9     2536.95     2842.19    175.98 o
  -1   6   9     1686.93     1795.20    107.94 o
   0   6   9     8646.55    10515.37    617.88 o
   1   6   9     1945.18     2134.96    157.05 o
   2   6   9     6565.48     7185.22    524.62 o
   3   6   9     1604.51     1855.82    115.49 o
   4   6   9     4183.32     4496.14    259.60 o
  -4   7   9     1726.68     1766.82    294.49 o
  -3   7   9      522.13      474.85     72.24 o
  -2   7   9      412.21      448.01     48.81 o
  -1   7   9      375.84      353.56     68.33 o
   0   7   9     3025.92     3406.36    238.39 o
   1   7   9      441.17      504.96     46.06 o
   2   7   9      113.67      158.30     34.03 o
   3   7   9       69.68       93.47     31.46 o
  -3   8   9      175.76      206.76     43.53 o
  -2   8   9     2463.31     2685.06    444.88 o
  -1   8   9      679.42      691.36    109.24 o
   0   8   9     1854.18     2407.21    175.76 o
   1   8   9      312.58      291.65     90.60 o
   2   8   9     1085.07     1169.19    434.86 o
  -4   0  10     1087.76     1053.61    340.79 o
  -2   0  10       15.19       17.49     39.42 o
   0   0  10      516.45      455.90     71.10 o
   2   0  10      192.83      222.12     44.72 o
   4   0  10     2063.26     2091.85    161.31 o
  -5   1  10      311.81      320.37     55.90 o
  -4   1  10      571.31      572.61     55.14 o
  -3   1  10     4588.98     4676.71    721.96 o
  -2   1  10       10.30       43.00     26.86 o
  -1   1  10     1091.07     1060.32    181.59 o
   0   1  10     1130.35     1030.92     72.29 o
   1   1  10     1135.07     1154.17     95.12 o
   2   1  10       21.56       32.41     27.15 o
   3   1  10     4463.45     4511.83    229.39 o
   4   1  10        8.20       31.46     28.41 o
   5   1  10     1635.30     1718.54    187.22 o
  -5   2  10      524.40      609.34    126.26 o
  -4   2  10      369.05      430.71     87.78 o
  -3   2  10     3819.25     3569.56    581.40 o
  -2   2  10      120.35      134.86     29.01 o
  -1   2  10      643.45      605.13     94.58 o
   0   2  10      318.73      347.52     34.24 o
   1   2  10      376.43      384.22     36.62 o
   2   2  10      750.28      738.39     50.71 o
   3   2  10     9937.85     9681.27    561.62 o
   4   2  10       51.92       86.46     32.34 o
  -5   3  10      311.00      407.39     48.77 o
  -4   3  10      308.61      293.80     35.11 o
  -3   3  10     6099.53     6160.23   1285.10 o
  -2   3  10      418.37      430.78     50.40 o
  -1   3  10     1097.80     1086.91     97.07 o
   0   3  10     1831.83     1683.49    152.62 o
   1   3  10     2283.45     2349.66    158.49 o
   2   3  10      514.26      502.82     40.95 o
   3   3  10     4295.70     4365.60    259.10 o
   4   3  10      357.29      313.48     42.26 o
  -4   4  10      584.77      676.46     59.65 o
  -3   4  10        5.99       51.32     31.26 o
  -2   4  10      400.83      335.39     62.80 o
  -1   4  10       33.14       25.24     26.65 o
   0   4  10     1318.19     1355.82     85.32 o
   1   4  10       16.98       31.67     27.42 o
   2   4  10      573.24      602.68     46.67 o
   3   4  10      245.30      240.20     35.98 o
   4   4  10      186.68      165.75     35.38 o
  -4   5  10      257.66      241.85     75.59 o
  -3   5  10     1338.61     1327.02    248.06 o
  -2   5  10      504.64      597.76     55.39 o
  -1   5  10      299.06      355.37     42.82 o
   0   5  10      116.35      157.85     30.96 o
   1   5  10       47.30       86.15     30.74 o
   2   5  10       31.42       55.98     30.72 o
   3   5  10     1222.32     1209.68    117.58 o
  -3   6  10     1601.54      714.94    170.27 o
  -2   6  10      875.80      982.49    184.57 o
  -1   6  10      238.36      268.68     55.30 o
   0   6  10     1631.23     1777.16    213.98 o
   1   6  10       47.40      102.22     28.97 o
   2   6  10     3906.84     4634.56    283.41 o
  -1   7  10      364.00      427.59     60.11 o
   0   7  10     1908.76     1726.98    295.37 o
   1   7  10      811.97      649.61    189.42 o
  -3   0  11      651.72      877.91    106.51 o
  -1   0  11      774.77      871.20    103.36 o
   1   0  11     2097.78     2154.39    225.21 o
   3   0  11      459.00      380.86     53.46 o
  -3   1  11      101.19      138.51     32.19 o
  -2   1  11      641.45      712.86     64.32 o
  -1   1  11     1699.95     1996.73    147.97 o
   0   1  11     3586.77     4394.53    311.39 o
   1   1  11     4455.32     5018.60    320.94 o
   2   1  11       43.26      112.71     30.49 o
   3   1  11      357.02      419.44     66.61 o
  -3   2  11       48.76       64.50     41.24 o
  -2   2  11       32.79       77.67     60.55 o
  -1   2  11       61.75       75.40     30.81 o
   0   2  11     3819.60     4929.00    307.88 o
   1   2  11       19.37       56.23     29.03 o
   2   2  11      593.59      608.14     60.47 o
  -2   3  11      215.11      175.61     36.85 o
  -1   3  11     2249.65     2214.52    437.27 o
   0   3  11     1604.75     1678.30    227.54 o
   1   3  11      408.56      434.66     39.39 o
   2   3  11      391.88      377.72     59.91 o
  -2   4  11      517.21      246.38     70.91 o
  -1   4  11      738.79      426.69    105.35 o
   0   4  11     1007.55      625.78     90.78 o
   1   4  11      707.68      481.21     97.39 o
 
